# Supplementary material for: Drivers of metabolic diversification: how dynamic genomic neighbourhoods generate new biosynthetic pathways in the Brassicaceae
Source: New Phytol. 2019 Dec 28;227(4):1109–23. doi: 10.1111/nph.16338 (PMC7383575; doi:10.1111/nph.16338)
Supplement: Supplementary file 2 — Table S3 Revised sequence for functional analysis. Table S4 NMR data. [file NPH-227-1109-s002.xlsx]

## Sheet: Sheet3
New Phytologist Supporting Information Tables S3, S5 & S8
Article title: Drivers of metabolic diversification: how dynamic genomic neighborhoods generate new biosynthetic pathways in the Brassicaceae
Authors: Zhenhua Liu, Hernando G. Suarez Duran, Yosapol Harnvanichvech, Michael J. Stephenson, M. Eric Schranz, David Nelson, Marnix H. Medema & Anne Osbourn
Article acceptance date: 17 November 2019

## Sheet: Table S3
Table S3. Revised sequence for functional analysis.
Locus	CDS sequences in fasta format	Comments
Carubv10016727m	>OSC
	ATGTGGAGGTTAAAGATCGGAGCTAAGGCAGCAGGTGATCCTTACTTGAGCACAACCAACAACTACGTTGGAAAGCAGGTATGGGAGTTTGATCCGGAGGCAGGCTCTCCAGAGGAACTTGCTGAGGTCGAACATGCTCGAAAAAACTTCTCTGCAAATAGGTCACAATATAAAGCCAGCGCGGATCTCCTTTGGCGTATGCAGTTTCTTAGGGAGAAAAACTTCGAACAGAAGATTCCGCGAGTAATAATAGAAAACGCCGAGAAAATTACATATGAAGACGCGAACACGGCTTTGAAAAGAGGGATACATTATATGGCAGCTTTGCAGTCTGATGATGGACATTGGCCAGCTGAAAACGCTGGTTGTATGTTCTTCAACGCCCCTTTTGTCATATGC…	11 SNPs in comparison to sequences on phtozome 12.
Carubv10017243m	>CYP708A10
	ATGAACATCATTTGGAACATTTCTATTTGTGTTACAGCTTTAGTTGTTGTACTGATCACTAGATGGTGGTACCGATGGTCAAACCCAAAGTGCAATGGCAAGTTACCTCCGGGATCAATGGGGTTTCCGATCATCGGAGAGACACTAGCCTTCTTTAAGTCTCATGGATTCTATGAGACCTCGCCGTTTCTCGAAAAGAGGATGTCCAGGTACGGGTCACTATTTAAGACCAACATATTTGGATCCAACACCGTGGTAGTCACGGACCATGATGTTATGTATGAGATTTTAAAGCAAGAGAACAAGGCTTTCATGTTTAGTCTTCCAGATGGGTTTTTCAAAGTGTTTGGGAAAGATAAAGAATTGGTTGACCATGGGAAGACGCACAAGCATGTCAAA…	The second exon was missing in the phytozome prediction as well as nine nucleotides were missing in the beginning of third exon.
Carubv10017044m	>CYP705A38
	ATGGCGACACTAATGACCATTGACTTACAAAACTGTTTCATCTTCATCATCTTATCACTTCTTTGTTACTATCTCTTACTCAAGAAACAAAAAGGCTCACGCGCTGGCTGTGTTCTACCTCCAAGCCCTCCTTCTCTACCAATCATCGGTCATCTTCATCTTCTCCTCTCAAATCTTACTCACAAGTCTCTTCAGAACATATCCACTAAGTTCGGTTCTTTTCTTTATCTTCGTGTCGTAAATTTGCCTATAGTTCTTGTCTCTTCCCCATCAGTGGCTTACGAGATCTACAAGACACATGATGTGAACGTCTCGTCTCGAGTTGCAACTTCCCTCGGCGACTCTCTTTTTCTTGGATCTTCTGGTTTCATCACTGCTCCTTATGGAGATTACTGGAAA…	11 SNPs in comparison to sequences on phtozome 12.
Carubv10017289m	>CrACT
	ATGGTTACACTCAAGGTTGAAACCATTGTTAGAGAGATCATAAAGCCATCAACCCCAACTCCAAATGATCTCCCAACTCTTCAACTCTCTTTTATGGATGTCATAATAGCTCCGGTTTACGCGGTTACATATCTTTTCTACACCAAAGATGATTTGATCTCTCAAGAACAAACTTCCCAAACTCTCAAAACTTCCCTGTCCGAGACCTTAACAAAGTTCCACCCTTTAGCCGGAAGAGTCAATGGAGTCACCATCGAGAGTACAGACGAAGGAGCTGTCTTTGTGGAGGCACGCGCCGATAGCTGCACTCTCTCTAGTTATATGAGAGCCCCAGATATGAAATCTCTCCAACAGTTTCTTCCTGTAGAAGCTGCCAAGACTAATTCTACATGGCCATTG…	18 SNPs in comparison to sequences on phtozome 12.
Locus	CDS sequences in fasta format	Comments
AL8G20190	>AlOSC
	ATGTGGAGGCTGAGACTTGGACCGAAGGCCGGAGAAGATACTCACTTGTTCACCACCAACAACTATGCCGGGAGGCAGATTTGGGAGTTCGATGCCAACGCAGGCTCTCCAGAGGAACTTGCCGAGGTAGAGGATGCTCGTCAGAAATTTTCAAACAACCGGTCACGTTTCAAGACCAGTGCAGATCTCCTATGGCGGATGCAGTTTCTCAGGGAGAAGAAATTCGAGCAAAAGATTCCACGAGTGATAGTAGAGGATGCAAGGAAAATAAAGTACGAAGATGCAAAGACCGCATTGAGAAGAGGGTTACTCTATTTCACAGCCTTGCAGGCTGATGATGGACACTGGCCAGCTGAAAACTCTGGTCCAAATTTCTACGCCCCACCTTTTTTGATATGC…	19 SNPs in comparison to sequences on phytozome 12.
AL8G20160	>AlTHAH
	ATGAGCTTCGTCTGGTCCGCTGCGGTGTGGGTCATAGCTGTAGCAGTTGTTGTGATTAGCAAATGGTTATACCGGTGGTCGAACCCGAAGTGCAATGGCAAGTTACCTCCGGGATCAATGGGTTTGCCGATCATCGGAGAGACATGCGACTTCTTTGAGCCCCATGGATTATACGAGATCTCACCCTTTGTCAAGAAGAGGATGTTAAAGTACGGGCCATTGTTTCGGACCAACATTTTCGGATCCAACACCGTGGTTTTGACAGAACCTGATATCATCTTTGAGGTTTTCCGGCAAGAGAACAAGTCTTTTGTGTTTAGCTATCCAGAAGCCTTTGTAAAGCCATTTGGAAAAGAAAACGTGTTCCTCAAACATGGGAACATCCACAAGCACGTCAAA…	9 SNPs in comparison to phtozome sequences.
AL8G20150	AlTHAD
	ATGGCATCAATGATCACCGTTGACTTTGAAAACTGTTTCATCTTCGTCCTCTTATGTCTTTTGTCACGCCTCTTTTACGATCTTTTCTTCAGGAAACCAAAAGACTCACGAGCTGGCTGTGATTTTCCTCCGAGCCCTCCATCATTACCGATCATTGGTCATCTTCACCTTATCCTCTTTGTTCCAATCCACCAGTCTTTCCAGAAAATCGCATCCAGATATGGACCTCTCCTCCACCTCCGCTTCTTCCACTTCCCCATAGTCCTTGTCTCGTCGCCCTCAATGGCCTACGAGATCTTCAAGGCCCAAGACGTGAATGTCTCCTCTCGCCCTCCCCCTCCAATCGAGGAGTCTCTCATTTTAGGATCGTCCAGCTTCATCAACACTCCCTATGGAGAT…	23 SNPs in comparison to sequences on phtozome 12.
AL8G20140	>AlACT
	ATGGAAGCAAAGCTAGAGGTTGTAGGGAGAGAAATTATCAAACCTTCTTCATCCGCACATCATGATCGCCTTCAACAGTCTTTAATAGACGTCTTTTTTCCTCAAATTTACGTTTCAGCAATCTTCTTCTACCAAACCGATGCCGGTGGAGAGTCGCCGGCGATCATCTCCGGGAAGCTTAAAAGCTCTTTGTCGGAGACTCTGTCACGTTTCTATCCTCTAGCGGGAAGAATTGAAGGCTTCTCCATCAACTGCAACGACGAAGGAGCCGTGTTCACCGAAGCACGTACTGATCTCCTTCTCTCCGATTTCCTTAAAAACAACCTCGATGATACCAACAATCTAGGAGAATTTTTCCCCAAAATTGAACCAGGAGAATCTGCTGGGACATGGCCATTG…	Comparison the sequencing result of the genomic and transcribed cDNA region of AlACT indictes that AlACT is a intronless gene. It is thus misannotated on phytozome 12.
Locus	CDS sequences in fasta format	Comments
Brara.I04561	>BrCYP705
	ATGATTGTTGACTTTCAAAACTGCTCCATCTTCATTCTCCTCTGCTTCTTCACATTTCTCTGTTACTCCGTCTTCTTCTTCTTCAAGAAGACAAATGACTTGGGTCCGAGCCCTCCCTCTTTGCCCATCATCGGCCATCTTCACCATTTTCTCTCAGGTCTACCCCACAAGGCTTTTCAGAAAATCTCGACCAAGTACGGACCTCTCCTCCATCTCCACATTTTCAGTTTTCCCATAGTCCTTGTCTCTTCTCCGACAATGGCCCACGAGATATTCACGACACACGACTTAAACATTTCGTCTCGCAACACACCTGCCATCGACGAGTCTCTCCTGTTTGGACCTTCCGGCTTCACGGTAGCTCCTTATGGAGACTACGTTAAGTTCATAAAGAAGCTT…	1 SNPs in comparison to sequences on phtozome 12.
Brara.I04563	>BrACT
	ATGGAGAAGATGAGCGTAGAAACCATAAAACCTTCTTCGGCAACTCCACAATCTCTCCGTACTCTCCACCTTTCCACTGTTGATTACAGGATGCAGTCAGTGTACACATACGCATGTCTTTTCTACACCAACGATCCCTCAATCCCGCGAGAAGAAACCACCCAGAAACTGAAGACTTCTCTCTCCCAAACCTTAACCAGCTTCTACCCTTTCGCCGGAAGAATTAACGGCCTAGCTGTTGACTGTAACGACGAAGGAGCCATATTCATCGAAGCCACTCTCGGCAACTCTACAATCTCTGCCTTTCTCAACTCCCCCGCCCCAGATTCAAATGAGATTCAACAAACTCTGCTTCCTCTCCACCATGTCCCTAAAACAAGCGAGGCCTCTATAACGTGG…	7 SNPs in comparison to sequences on phtozome 12.

## Sheet: Table S6
Table S6. GN associations with different regression analysis.
Pfam domains associated with different OSC clades are highlighted by color. Significancant values (p < 0.1) from different regression analysis are also highlighted.
Pfam	Target	This_pfam_total	n_targets	This_pfam_clustered	This_pfam_clustered_conservative	P(fisher,bfr)	P(plr)	P(pglmm)	OR(plr)	OR(pglmm)
CYP705A	cladeII	267	58	39	22	1.54e-30	0.00420869	0.177331	15.3886	46.9193
p450	cladeII	3969	58	90	43	9.35e-24	0.999481	0.119327	1.00081	227.678
CYP708A	cladeII	81	58	29	12	1.88e-19	0.999897	0.986971	1.00079	1.3915e+08
ACT_IIIb	cladeI	46	75	19	10	2.05e-17	0.0976399	0.99781	24.2377	1.57153e+10
Fer4_7	cladeI	38	75	16	9	5.86e-16	0.11015	0.00219929	15.2177	16.4822
Fer4_9	cladeI	44	75	16	9	2.53e-15	0.11015	0.00219929	15.2177	16.4822
Fer4_4	cladeI	35	75	14	8	6e-14	0.12575	0.00113086	11.8388	12.2173
Fer4	cladeI	89	75	16	9	2.14e-12	0.11015	0.00219929	15.2177	16.4822
Fer4_10	cladeI	94	75	16	9	3.56e-12	0.11015	0.00219929	15.2177	16.4822
ACT_IIIa	cladeII	158	58	15	9	1.71e-10	0.995547	0.999669	3.3411e+08	2.02213e+11
CYP702A	cladeII	57	58	10	7	2.43e-10	0.99312	0.998068	6.13537e+07	8.39001e+08
NodS	sterol	92	30	6	6	3.68e-08	0.891285	0.317007	405470	220.785
Prefoldin_2	sterol	93	30	5	5	3.23e-06	0.00722279	0.814983	153.346	127513
MOSC	cladeI	58	75	7	5	3.99e-06		0.934708		376261
MOSC_N	cladeI	59	75	7	5	4.35e-06		0.934708		376261
Per1	cladeI	75	75	7	5	1.47e-05		0.934708		376261
CYP716A	cladeII	14	58	3	3	0.000143077	0.988388	0.989185	8.66752e+06	5.75344e+06
MTS	sterol	394	30	6	6	0.000208274	0.891285	0.317007	405470	220.785
EPL1	cladeI	68	75	8	4	0.00049452	0.993913	0.214732	1.01749e+08	603.518
Methyltransf_32	cladeI	29	75	4	3	0.00163278	0.994695	0.996996	9.66631e+07	3.04681e+08
rRNA_proc.arch	sterol	49	30	3	3	0.00170079	0.975949	0.998575	7.6877e+06	3.41549e+09
Transferase	cladeI	1198	75	19	10	0.0018703	0.764536	0.201508	1.38634	24.7656
polyprenyl_synt	cladeII	235	58	10	5	0.0028021	0.999487	0.98834	1.00086	1.94048e+07
Noc2	cladeI	38	75	4	3	0.00373366	0.644346	0.998158	2.01663	3.78582e+08
DSHCT	sterol	66	30	3	3	0.00417969	0.975949	0.998575	7.6877e+06	3.41549e+09
Transferase	cladeII	1198	58	15	9	0.00544142	0.801132		1.33294
Aminotran_5	cladeI	259	75	7	5	0.00642232		0.934708		376261
WAK_assoc	cladeI	260	75	13	5	0.00654057	0.997397	0.0521991	1.3604e+08	6.32531
Amino_oxidase	sterol	493	30	5	5	0.0112074	0.891285	0.317007	405470	220.785
Glyco_trans_4_4	cladeI	161	75	6	4	0.0147392		0.608455		3.92708
HEM4	sterol	21	30	3	2	0.0236261	0.72432	0.998563	6411.86	4.0894e+09
H_PPase	cladeI	73	75	15	3	0.0265221	0.997186	0.45122	1.9328e+08	21119
mTERF	cladeI	602	75	15	6	0.0413204	0.2421	0.997841	9.46261	1.12901e+10
HAT_KAT11	cladeI	88	75	14	3	0.0460557	0.997186	0.45122	1.9328e+08	21119
SOUL	cladeII	99	58	3	3	0.0569361	0.994709	0.998031	1.06059e+08	1.23505e+09
Usp	sterol	754	30	9	5	0.0789942	0.417671		2.63217
ATP.synt_ab_Xtn	cladeI	23	75	8	2	0.0800781	0.999434	0.051471	1.00097	106.187
Usp	cladeI	754	75	13	6	0.133718	0.524288	0.421681	2.19294	8.83169
Ribonucleas_3_3	cladeII	138	58	4	3	0.150002	0.950143	0.459642	1.10122	424.134
CYP81	cladeII	158	58	3	3	0.221592	0.964514	0.989185	641286	5.75344e+06
EXS	sterol	256	30	3	3	0.224294		0.541668		11.1726
OEP	cladeI	1	75	1	1	0.226694	0.98935	0.989292	9.49292e+06	5.60592e+06
CMAS	sterol	258	30	9	3	0.229329	0.527016	0.999654	3.11541	2.38713e+10
Thionin	cladeI	162	75	3	3	0.269937	0.982097	0.989292	2.92835e+06	5.60592e+06
Ribonuclease_3	cladeII	172	58	4	3	0.282613	0.950143	0.459642	1.10122	424.134
TPR_16	cladeI	599	75	16	5	0.292301	0.999899	0.201902	1.00018	63.9606
zf.TAZ	cladeI	175	75	14	3	0.336112	0.997186	0.45122	1.9328e+08	21119
HORMA	cladeI	51	75	4	2	0.393016	0.999581	0.959471	1.00088	503251
ZZ	cladeI	187	75	14	3	0.405404	0.997186	0.45122	1.9328e+08	21119
Jiv90	cladeI	52	75	2	2	0.408351	0.934822	0.998111	90233.7	6.28255e+08
Aconitase	sterol	89	30	2	2	0.424248	0.813444	0.155581	34727.2	384.203
SPX	sterol	329	30	3	3	0.456267		0.541668		11.1726
FoP_duplication	cladeII	62	58	2	2	0.569967	0.273255	0.989228	6.16675	5.40336e+06
DUF2046	cladeI	3	75	1	1	0.679114	0.989197	0.989292	9.42692e+06	5.60592e+06
DBD_Tnp_Mut	sterol	385	30	3	3	0.707289	0.615529	0.323054	4617.38	1268.49
Aconitase_C	sterol	120	30	2	2	0.760372	0.813444	0.155581	34727.2	384.203
TCP	sterol	407	30	4	3	0.824708	0.386445	0.147469	1.84703	169.743
DUF295	sterol	818	30	4	4	0.858396	0.604832	0.998575	1992.69	3.41549e+09
Glyco_trans_1_4	cladeI	485	75	6	4	0.866134		0.608455		3.92708
HEAT	sterol	416	30	6	3	0.875916	0.999593	0.365123	1.00097	70.5571
Lipase3_N	cladeII	78	58	2	2	0.893194	0.273255	0.989228	6.16675	5.40336e+06
Cation_ATPase_N	sterol	433	30	7	3	0.977756	0.0702579	0.31755	7.34621	22.1052
Glycos_transf_1	cladeI	520	75	6	4	1.1019		0.608455		3.92708
RVP_2	sterol	151	30	2	2	1.18559	0.978416	0.998623	6.37448e+06	1.6224e+09
DUF577	cladeII	107	58	3	2	1.64672	0.971271	0.989234	576635	5.36e+06
PIGA	sterol	15	30	2	1	2.02567	0.990783	0.997833	5.22988e+07	6.19916e+08
Cyanate_lyase	sterol	15	30	4	1	2.02567	0.527016	0.999654	3.11541	2.38713e+10
Uricase	sterol	15	30	4	1	2.02567	0.527016	0.999654	3.11541	2.38713e+10
LRRNT_2	sterol	3641	30	10	8	2.07519	0.570084		1.79926
Pyrophosphatase	cladeI	127	75	2	2	2.29637	0.99201	0.150542	3.04412e+07	70.6185
GMC_oxred_C	sterol	217	30	2	2	2.36596	0.753778	0.628399	8122.17	7720.08
HTH_9	sterol	18	30	1	1	2.42776	0.934045	0.998623	544366	1.6224e+09
GMC_oxred_N	sterol	223	30	2	2	2.4907	0.753778	0.628399	8122.17	7720.08
RNA_pol_Rpc82	sterol	20	30	1	1	2.69526	0.934045	0.998623	544366	1.6224e+09
Ycf4	cladeI	12	75	1	1	2.69912	0.990878	0.941295	9.80829e+06	102676
ATP.synt_ab_N	cladeI	148	75	8	2	3.06148	0.999434	0.051471	1.00097	106.187
UME	cladeII	14	58	1	1	3.50652	0.990363	0.99816	1.3171e+07	3.14128e+08
RNA_pol_Rpb1_R	cladeI	16	75	1	1	3.58861	0.990362	0.944521	6.11556e+06	54890.6
Prp31_C	sterol	27	30	1	1	3.62798	0.97851	0.998623	6.44128e+06	1.6224e+09
ATP.synt_ab	cladeI	163	75	8	2	3.66426	0.999434	0.051471	1.00097	106.187
Glyco_transf_4	cladeI	163	75	2	2	3.66426	0.550396	0.841081	2.18685	1.61849
Ycf1	cladeII	15	58	1	1	3.75464	0.990754	0.989185	1.41779e+07	5.75344e+06
Peptidase_M8	cladeII	15	58	1	1	3.75464	0.367872	0.989185	4.63112	5.75344e+06
EMG1	cladeII	15	58	1	1	3.75464	0.995844	0.999225	5.09706e+07	5.42375e+09
Pox_A32	sterol	28	30	1	1	3.76078	0.934045	0.998623	544366	1.6224e+09
ANAPC10	cladeI	17	75	2	1	3.8102	0.9996	0.432877	1.00081	71.8081
EGF_2	cladeII	16	58	1	1	4.00244	0.367872	0.989185	4.63112	5.75344e+06
RNA_pol_Rpb1_6	cladeI	18	75	1	1	4.03146	0.990362	0.944521	6.11556e+06	54890.6
RNA_pol_Rpb1_7	cladeI	18	75	1	1	4.03146	0.990362	0.944521	6.11556e+06	54890.6
Formyl_trans_C	cladeII	17	58	1	1	4.24993	0.964514	0.989185	641286	5.75344e+06
Cnd3	cladeII	17	58	2	1	4.24993	0.990834	0.989227	1.44111e+07	5.41242e+06
DUF2921	sterol	33	30	1	1	4.42312	0.0938849	0.220491	164.303	182.496
RAMP4	sterol	35	30	1	1	4.68728	0.146172	0.220491	11.9773	182.496
HSP20	cladeII	482	58	3	3	4.72927		0.777451		2.12262
E1.E2_ATPase	sterol	792	30	7	3	4.82243	0.0702579	0.31755	7.34621	22.1052
Bap31	cladeII	20	58	1	1	4.99055	0.367872	0.989185	4.63112	5.75344e+06
RsgA_GTPase	cladeI	25	75	3	1	5.57153	0.989323	0.989292	8.81039e+06	5.60592e+06
MULE	sterol	846	30	3	3	5.69045	0.615529	0.323054	4617.38	1268.49
CYP71A	cladeII	208	58	4	2	5.75299	0.282048	0.999689	6.14109	3.97055e+10
zf.RVT	cladeII	910	58	4	4	5.80146	0.17086	0.340357	4.13019	8.75294
Surp	cladeII	210	58	2	2	5.85485	0.91464	0.999696	128858	2.35823e+10
Laminin_G_3	cladeII	24	58	2	1	5.97371	0.990016	0.989185	1.23412e+07	5.75344e+06
PDR_assoc	cladeII	217	58	2	2	6.21697		0.941284		1.26575
zf.C4pol	cladeI	30	75	2	1	6.66221	0.989323	0.989292	8.81039e+06	5.60592e+06
CKS	cladeII	27	58	1	1	6.70784	0.974723	0.989185	754893	5.75344e+06
RRM_4	cladeII	27	58	1	1	6.70784	0.971821	0.989185	521801	5.75344e+06
DUF565	sterol	51	30	1	1	6.7847	0.934045	0.998623	544366	1.6224e+09
EMP24_GP25L	cladeII	229	58	5	2	6.85773	0.420776	0.999697	3.52002	2.26568e+10
GUB_WAK_bind	cladeI	551	75	7	3	7.18394	0.997397	0.0521991	1.3604e+08	6.32531
CYP72C	cladeII	29	58	1	1	7.19573	0.995828	0.99673	5.37993e+07	1.44316e+09
Hydrolase	sterol	934	30	7	3	7.26477	0.0702579	0.31755	7.34621	22.1052
Glyco_hydro_63N	cladeI	33	75	2	1	7.3129	0.989323	0.989292	8.81039e+06	5.60592e+06
Ribosomal_L9_N	cladeI	34	75	1	1	7.52918	0.983997	0.989292	3.74409e+06	5.60592e+06
GDPD	cladeI	245	75	6	2	7.68882	0.997397	0.0521991	1.3604e+08	6.32531
Ribosomal_S8e	sterol	58	30	1	1	7.69353	0.146172	0.220491	11.9773	182.496
Ribosomal_L9_C	cladeI	35	75	1	1	7.74515	0.983997	0.989292	3.74409e+06	5.60592e+06
DUF1985	sterol	966	30	5	3	7.88533	0.0247391	0.0302764	10.8483	13
CYP735A	cladeII	32	58	1	1	7.92527	0.387961	0.989185	4.45334	5.75344e+06
tRNA_bind	sterol	60	30	1	1	7.95221	0.146172	0.220491	11.9773	182.496
Glyco_hydro_63	cladeI	36	75	2	1	7.96081	0.989323	0.989292	8.81039e+06	5.60592e+06
NAD_binding_8	sterol	970	30	3	3	7.96467	0.893145	0.309458	78835.1	1044.66
NPC1_N	cladeII	33	58	1	1	8.16784	0.974723	0.989185	754893	5.75344e+06
Sterol.sensing	cladeII	33	58	1	1	8.16784	0.974723	0.989185	754893	5.75344e+06
U5_2.snRNA_bdg	cladeII	33	58	1	1	8.16784	0.971821	0.989185	521801	5.75344e+06
U6.snRNA_bdg	cladeII	33	58	1	1	8.16784	0.971821	0.989185	521801	5.75344e+06
Nicastrin	cladeI	37	75	1	1	8.17617	0.383216	0.989292	4.45368	5.60592e+06
EXS	cladeII	256	58	5	2	8.38757	0.700051	0.74439	1.65452	3.58413
PROCN	cladeII	34	58	1	1	8.41011	0.971821	0.989185	521801	5.75344e+06
RVT_1	sterol	999	30	4	3	8.55152	0.102568	0.0807311	4.93537	7.66286
SH3_9	sterol	65	30	1	1	8.59704
Patched	cladeII	35	58	1	1	8.65207	0.974723	0.989185	754893	5.75344e+06
UQ_con	sterol	1063	30	3	3	9.91773	0.227171	0.56973	3.9389	3.06174
SKI	sterol	78	30	1	1	10.261	0.816905	0.220491	27534.1	182.496
Castor_Poll_mid	cladeII	42	58	3	1	10.3373	0.99966	0.144886	1.00069	72.526
Granulin	sterol	80	30	1	1	10.5154	0.934045	0.998623	544366	1.6224e+09
Arg_tRNA_synt_N	cladeII	44	58	1	1	10.8161	0.964514	0.989185	641286	5.75344e+06
DIOX_N	cladeII	1624	58	10	5	11.2602	0.999673	0.988101	1.00078	2.73627e+07
CO_deh_flav_C	sterol	86	30	1	1	11.276	0.947735	0.243248	959732	214.884
Fer2_2	sterol	87	30	1	1	11.4024	0.947735	0.243248	959732	214.884
Ald_Xan_dh_C	sterol	88	30	1	1	11.5287	0.947735	0.243248	959732	214.884
FAD_binding_5	sterol	88	30	1	1	11.5287	0.947735	0.243248	959732	214.884
gag.asp_proteas	sterol	90	30	1	1	11.781	0.978416	0.998623	6.37448e+06	1.6224e+09
Methyltransf_23	sterol	526	30	7	2	11.7869	0.527016	0.999654	3.11541	2.38713e+10
DALR_1	cladeII	49	58	1	1	12.0078	0.964514	0.989185	641286	5.75344e+06
Ribosomal_S9	sterol	92	30	1	1	12.0328	0.896238	0.998623	171523	1.62238e+09
PI3_PI4_kinase	cladeII	316	58	2	2	12.1822	0.990363	0.99816	1.3171e+07	3.14128e+08
W2	sterol	94	30	1	1	12.2842
AMPKBI	cladeII	51	58	1	1	12.4824	0.974723	0.989185	754893	5.75344e+06
B3	cladeI	1589	75	8	5	12.6246	0.999113	0.00570889	1.00219	5.13054
RNA_helicase	cladeI	59	75	2	1	12.8371	0.996959	0.145755	8.84237e+07	3.64627
MCM_N	sterol	100	30	4	1	13.036	0.301466	0.732638	4.76058	33227.3
SPX	cladeII	329	58	5	2	13.0689	0.700051	0.74439	1.65452	3.58413
tRNA.synt_1d	cladeII	56	58	1	1	13.6637	0.964514	0.989185	641286	5.75344e+06
Ald_Xan_dh_C2	sterol	106	30	1	1	13.784	0.947735	0.243248	959732	214.884
CYP706A	sterol	106	30	1	1	13.784	0.934045	0.998623	544366	1.6224e+09
SBF_like	cladeII	58	58	1	1	14.1341	0.995828	0.99673	5.37993e+07	1.44316e+09
DUF179	cladeII	58	58	2	1	14.1341	0.99164	0.999698	2.98883e+07	1.99478e+10
YGGT	cladeII	60	58	1	1	14.6034	0.988388	0.989185	8.66752e+06	5.75344e+06
Methyltransf_12	sterol	602	30	7	2	14.8274	0.527016	0.999654	3.11541	2.38713e+10
FGGY_N	cladeI	70	75	1	1	15.1134	0.990878	0.941295	9.80829e+06	102676
RNA_pol_Rpb1_4	cladeI	73	75	1	1	15.728	0.990362	0.944521	6.11556e+06	54890.6
DUF829	cladeI	74	75	1	1	15.9323	0.989597	0.989292	9.1015e+06	5.60592e+06
RNA_pol_Rpb1_5	cladeI	76	75	1	1	16.34	0.990362	0.944521	6.11556e+06	54890.6
DNA_pol_B	cladeI	76	75	2	1	16.34	0.989323	0.989292	8.81039e+06	5.60592e+06
Formyl_trans_N	cladeII	68	58	1	1	16.4687	0.964514	0.989185	641286	5.75344e+06
Peptidase_S10	cladeII	807	58	3	3	16.6103	0.0826737	0.170329	7.39491	5
LRR_8	sterol	4698	30	8	7	16.7896	0.535263		2.03279
AAA_assoc	cladeI	388	75	3	2	16.9493	0.644346	0.998158	2.01663	3.78582e+08
DNA_pol_B_exo1	cladeI	79	75	2	1	16.9494	0.989323	0.989292	8.81039e+06	5.60592e+06
MCM_OB	sterol	133	30	4	1	17.1038	0.301466	0.732638	4.76058	33227.3
DUF287	sterol	135	30	1	1	17.3467	0.290907	0.439098	3.7184	6.84205
CYP76C	sterol	138	30	4	1	17.7103	0.527016	0.999654	3.11541	2.38713e+10
V_ATPase_I	cladeII	74	58	1	1	17.8555	0.991392	0.989185	1.62158e+07	5.75344e+06
Reticulon	cladeI	401	75	6	2	17.8942	0.994865	0.959561	9.05288e+07	488875
Nop	sterol	141	30	1	1	18.0731	0.97851	0.998623	6.44128e+06	1.6224e+09
CBM_4_9	cladeII	76	58	1	1	18.3154	0.378805	0.989185	4.49949	5.75344e+06
Peptidase_M16_M	cladeI	86	75	1	1	18.3612	0.999875		1.00024
RETICULATA.like	sterol	144	30	1	1	18.4349
TPR_6	sterol	147	30	3	1	18.7958	0.753398	0.489316	1.56909	7.76551
Lipoxygenase	sterol	147	30	2	1	18.7958	0.990783	0.997833	5.22988e+07	6.19916e+08
2OG.FeII_Oxy	cladeII	1901	58	10	5	18.8923
Cellulose_synt	cladeII	411	58	4	2	19.107	0.990053	0.998104	4.80729e+06	5.68403e+08
RNA_pol_Rpb1_1	cladeI	91	75	1	1	19.3611	0.990362	0.944521	6.11556e+06	54890.6
Ins134_P3_kin	cladeII	81	58	1	1	19.4602	0.378805	0.989185	4.49949	5.75344e+06
RNA_pol_Rpb1_3	cladeI	92	75	1	1	19.5602	0.990362	0.944521	6.11556e+06	54890.6
FAD_binding_2	sterol	715	30	2	2	19.7028	0.753778	0.628399	8122.17	7720.08
RNA_pol_Rpb1_2	cladeI	93	75	1	1	19.759	0.990362	0.944521	6.11556e+06	54890.6
MCM	sterol	156	30	4	1	19.8731	0.301466	0.732638	4.76058	33227.3
IF4E	cladeI	94	75	1	1	19.9576	0.990362	0.944521	6.11556e+06	54890.6
PCRF	cladeII	84	58	1	1	20.1436	0.988388	0.989185	8.66752e+06	5.75344e+06
FATC	cladeII	84	58	1	1	20.1436	0.990363	0.99816	1.3171e+07	3.14128e+08
BURP	cladeI	95	75	1	1	20.1558	0.990692	0.962679	1.18492e+07	177849
Glyco_trans_4_4	sterol	161	30	2	1	20.4681	0.628905	0.879134	2.3058	1.60864
Peptidase_M16_M	cladeII	86	58	1	1	20.5978		0.593357		6.17409
FAT	cladeII	86	58	1	1	20.5978	0.990363	0.99816	1.3171e+07	3.14128e+08
Glyco_transf_4	sterol	163	30	2	1	20.7054	0.170941	0.653304	4.35011	3.47358
Peptidase_C13	cladeII	89	58	4	1	21.2769	0.996733	0.98931	4.07015e+07	4.80087e+06
Anticodon_1	sterol	169	30	1	1	21.415	0.146172	0.220491	11.9773	182.496
Raffinose_syn	cladeII	90	58	1	1	21.5027	0.995844	0.999225	5.09706e+07	5.42375e+09
Yip1	cladeI	103	75	1	1	21.7318	0.989597	0.989292	9.1015e+06	5.60592e+06
FGGY_C	cladeI	104	75	1	1	21.9276	0.990878	0.941295	9.80829e+06	102676
F.box	sterol	8991	30	12	11	22.6188	0.0226963	0.00206228	5.07219	6.32967
Bac_surface_Ag	cladeI	108	75	1	1	22.7077	0.383216	0.989292	4.45368	5.60592e+06
Sugar_tr	sterol	1547	30	5	3	23.0014	0.463131	0.0401277	970.373	231.053
FBA_3	sterol	2386	30	4	4	23.1022	0.0271612	0.249816	10.0344	16.2519
PLAT	sterol	186	30	2	1	23.4061	0.990783	0.997833	5.22988e+07	6.19916e+08
Serpin	sterol	186	30	1	1	23.4061	0.939142	0.998641	311676	1.24246e+09
Mg_chelatase	sterol	187	30	4	1	23.5223	0.301466	0.732638	4.76058	33227.3
Rad60.SLD_2	sterol	188	30	1	1	23.6385	0.939142	0.998641	311676	1.24246e+09
tRNA.synt_1	sterol	196	30	1	1	24.5641	0.146172	0.220491	11.9773	182.496
FBA_1	sterol	2452	30	4	4	24.7429	0.0823664	0.119011	6.15876	9.77917
Dus	cladeII	105	58	2	1	24.8561	0.999599	0.799245	1.00085	7045.53
MCU	cladeII	105	58	1	1	24.8561	0.367872	0.989185	4.63112	5.75344e+06
SBF	cladeII	105	58	1	1	24.8561	0.995828	0.99673	5.37993e+07	1.44316e+09
DAGK_acc	cladeI	120	75	1	1	25.0217	0.990878	0.941295	9.80829e+06	102676
SPARC_Ca_bdg	cladeII	110	58	1	1	25.96	0.995844	0.999225	5.09706e+07	5.42375e+09
Helitron_like_N	sterol	210	30	1	1	26.1692	0.895172	0.998623	55100.1	1.62238e+09
PseudoU_synth_2	cladeI	127	75	6	1	26.3534	0.265368	0.0887435	5.16467	78.3312
DEAD	sterol	1652	30	3	3	26.3571	0.133446	0.0924245	5.49324	8.21053
RF.1	cladeII	112	58	1	1	26.3996	0.988388	0.989185	8.66752e+06	5.75344e+06
Methyltransf_31	sterol	863	30	8	2	26.5609	0.527016	0.999654	3.11541	2.38713e+10
Peptidase_M28	cladeI	132	75	1	1	27.2965	0.383216	0.989292	4.45368	5.60592e+06
Cpn60_TCP1	cladeII	515	58	2	2	27.6343	0.989939	0.705322	1.27096e+07	2972.29
Xan_ur_permease	sterol	225	30	4	1	27.8682	0.301466	0.732638	4.76058	33227.3
Asp_protease_2	sterol	227	30	1	1	28.0931	0.217392	0.343339	4.4996	3.9
ELK	cladeII	121	58	1	1	28.3642	0.378805	0.989185	4.49949	5.75344e+06
zf.RVT	sterol	910	30	2	2	28.8191	0.782155	0.636225	1.4125	3.30311
DAO	sterol	235	30	1	1	28.989	0.903843	0.998623	55803.5	1.6224e+09
DnaJ_CXXCXGXG	cladeII	125	58	1	1	29.2302	0.980342	0.989185	2.16341e+06	5.75345e+06
CTP_transf_like	cladeI	147	75	1	1	30.0858	0.989597	0.989292	9.1015e+06	5.60592e+06
TPR_6	cladeI	147	75	1	1	30.0858
Linker_histone	sterol	247	30	1	1	30.3217	0.978416	0.998623	6.37448e+06	1.6224e+09
TPR_12	sterol	249	30	3	1	30.5425	0.301466	0.732638	4.76058	33227.3
Myb_DNA.bind_6	cladeII	2853	58	6	6	30.7905
tRNA.synt_1g	sterol	252	30	1	1	30.873	0.146172	0.220491	11.9773	182.496
SCRL	sterol	254	30	1	1	31.0929	0.311654	0.343339	3.70235	3.9
DUF287	cladeII	135	58	1	1	31.3764	0.826431	0.808942	1.30718	1.83022
CN_hydrolase	cladeI	155	75	1	1	31.5492	0.383216	0.989292	4.45368	5.60592e+06
LRR_2	sterol	1810	30	3	3	31.6538	0.816905	0.220491	27534.1	182.496
Glyco_hydro_10	cladeII	137	58	1	1	31.8024	0.378805	0.989185	4.49949	5.75344e+06
Senescence_reg	sterol	262	30	1	1	31.9688	0.939142	0.998641	311676	1.24246e+09
PUF	sterol	265	30	1	1	32.2958	0.947735	0.243248	959732	214.884
CYP705A	sterol	267	30	1	1	32.5133		0.832527		1.91323
FBD	sterol	1852	30	3	3	33.1037	0.816905	0.220491	27534.1	182.496
CaATP_NAI	cladeII	144	58	1	1	33.285	0.969489	0.989185	369186	5.75344e+06
Mlo	sterol	275	30	1	1	33.3797	0.939142	0.998641	311676	1.24246e+09
Snf7	sterol	282	30	3	1	34.133	0.301466	0.732638	4.76058	33227.3
EDR1	cladeI	172	75	1	1	34.604	0.989264	0.656098	5.96994e+06	351.373
Fer2	sterol	290	30	1	1	34.9886	0.947735	0.243248	959732	214.884
KNOX2	cladeII	154	58	1	1	35.3806	0.378805	0.989185	4.49949	5.75344e+06
KNOX1	cladeII	158	58	1	1	36.2115	0.378805	0.989185	4.49949	5.75344e+06
2.Hacid_dh	cladeI	184	75	1	1	36.7162
GTP_EFTU_D3	cladeI	188	75	2	1	37.4123	0.989264	0.656098	5.96994e+06	351.373
Methyltransf_25	sterol	1093	30	8	2	37.8297	0.527016	0.999654	3.11541	2.38713e+10
OPT	sterol	317	30	1	1	37.8342	0.816905	0.220491	27534.1	182.496
TPR_19	sterol	317	30	3	1	37.8342	0.301466	0.732638	4.76058	33227.3
TPR_7	sterol	322	30	3	1	38.3541	0.301466	0.732638	4.76058	33227.3
Ubiquitin_2	sterol	323	30	1	1	38.4579	0.142243	0.220491	11.6627	182.496
B56	cladeII	170	58	2	1	38.6793	0.950143	0.459642	1.10122	424.134
Glyco_transf_20	cladeII	171	58	1	1	38.8832	0.995828	0.99673	5.37993e+07	1.44316e+09
CAF1	cladeI	199	75	1	1	39.3062	0.383216	0.989292	4.45368	5.60592e+06
DAGK_cat	cladeI	203	75	1	1	39.9876	0.990878	0.941295	9.80829e+06	102676
Syntaxin	cladeI	204	75	2	1	40.1573	0.990875	0.432877	1.01901	71.8081
ABC_trans_N	cladeI	208	75	3	1	40.8338	0.999898	0.693833	1.0002	2.92739
Peptidase_M16	cladeI	210	75	1	1	41.1706	0.999875		1.00024
PDR_assoc	cladeI	217	75	3	1	42.3419	0.999898	0.693833	1.0002	2.92739
Actin	sterol	367	30	1	1	42.9368	0.816905	0.220491	27534.1	182.496
PLATZ	cladeI	224	75	1	1	43.5016	0.990362	0.944521	6.11556e+06	54890.6
Peptidase_M16_C	cladeI	224	75	1	1	43.5016	0.999875		1.00024
zf.MYND	cladeII	196	58	1	1	43.9002	0.971769	0.989185	989330	5.75344e+06
ABC2_membrane	cladeII	699	58	2	2	44.1158		0.941284		1.26575
LOB	cladeI	729	75	2	2	44.3194	0.471507	0.44676	2.32579	3.31375
APH	cladeII	199	58	3	1	44.4917	0.997551	0.989032	1.27393e+08	7.1653e+06
Peptidase_C14	cladeII	199	58	4	1	44.4917	0.996733	0.98931	4.07015e+07	4.80087e+06
TPR_1	sterol	383	30	1	1	44.5251	0.97844	0.998623	6.38992e+06	1.6224e+09
Transposase_mut	sterol	387	30	1	1	44.9188	0.978416	0.998623	6.37448e+06	1.6224e+09
Methyltransf_7	sterol	389	30	1	1	45.1152	0.939142	0.998641	311676	1.24246e+09
FR47	cladeII	204	58	2	1	45.4726	0.991252	0.999696	2.45291e+07	2.29648e+10
Lipase_3	cladeII	718	58	2	2	45.8712	0.273255	0.989228	6.16675	5.40336e+06
ABC_trans_N	cladeII	208	58	1	1	46.2529		0.941284		1.26575
Peptidase_M16	cladeII	210	58	1	1	46.6416		0.593357		6.17409
Beta_helix	cladeI	252	75	1	1	48.0263	0.990878	0.941295	9.80829e+06	102676
SCRL	cladeI	254	75	1	1	48.3426		0.799301		1.45395
MFS_1	sterol	2278	30	5	3	48.4313	0.463131	0.0401277	970.373	231.053
Sulfotransfer_1	sterol	425	30	1	1	48.5942	0.309112	0.404301	3.60518	5.61666
SNARE	sterol	426	30	1	1	48.6894	0.58612	0.728606	2.19583	3.21016
PHD	cladeI	788	75	3	2	49.2295	0.974077	0.587643	892569	1242.65
Peptidase_M16_C	cladeII	224	58	1	1	49.3353		0.593357		6.17409
Ist1	cladeII	226	58	1	1	49.7163	0.990961	0.989185	1.47852e+07	5.75344e+06
zf.AN1	cladeII	226	58	1	1	49.7163	0.995844	0.999225	5.09706e+07	5.42375e+09
Asp_protease_2	cladeII	227	58	1	1	49.9064	0.363898	0.749301	3.0877	1.57895
Helicase_C	sterol	2341	30	3	3	50.7498	0.133446	0.0924245	5.49324	8.21053
PORR	cladeII	232	58	1	1	50.8534	0.980342	0.989185	2.16341e+06	5.75345e+06
PRT_C	cladeII	233	58	1	1	51.0421	0.980342	0.989185	2.16341e+06	5.75345e+06
EF.hand_4	cladeI	284	75	1	1	52.9809	0.984077	0.989292	3.14336e+06	5.60592e+06
gag_pre.integrs	cladeI	286	75	1	1	53.2831	0.593703	0.830533	2.00583	1.67836
FeoB_N	sterol	478	30	1	1	53.5289	0.947735	0.243248	959732	214.884
Glyco_transf_21	cladeII	247	58	1	1	53.659	0.378805	0.989185	4.49949	5.75344e+06
TPR_2	sterol	480	30	3	1	53.7109	0.301466	0.732638	4.76058	33227.3
Glyco_trans_1_4	sterol	485	30	2	1	54.1644	0.628905	0.879134	2.3058	1.60864
DUF604	cladeII	251	58	1	1	54.3983	0.376719	0.989185	4.53175	5.75344e+06
zf.CCHC_4	cladeII	814	58	2	2	54.7872	0.986157	0.998092	9.736e+06	6.4524e+08
Metallophos_C	cladeI	301	75	1	1	55.5226	0.989597	0.989292	9.1015e+06	5.60592e+06
Transposase_24	cladeII	263	58	1	1	56.594	0.964514	0.989185	641286	5.75344e+06
Inhibitor_I29	sterol	513	30	1	1	56.6695	0.934045	0.998623	544366	1.6224e+09
Retrotran_gag_2	cladeII	837	58	2	2	56.9249	0.94472	0.998092	405981	6.45235e+08
DUF4413	cladeII	265	58	1	1	56.9568	0.989361	0.989185	1.07653e+07	5.7533e+06
Glycos_transf_1	sterol	520	30	2	1	57.2867	0.628905	0.879134	2.3058	1.60864
Pur_ac_phosph_N	cladeI	315	75	1	1	57.5699	0.989597	0.989292	9.1015e+06	5.60592e+06
Jas	cladeII	272	58	1	1	58.2192	0.974723	0.989185	754893	5.75344e+06
Cation_ATPase_C	cladeII	273	58	1	1	58.3987	0.969489	0.989185	369186	5.75344e+06
DUF223	sterol	534	30	1	1	58.5102	0.972424	0.955152	4.58279e+06	316767
Fringe	cladeII	276	58	1	1	58.9357	0.376719	0.989185	4.53175	5.75344e+06
Glyco_tranf_2_3	cladeII	276	58	1	1	58.9357	0.378805	0.989185	4.49949	5.75344e+06
GATA	sterol	548	30	1	1	59.7194	0.142243	0.220491	11.6627	182.496
Glycos_transf_2	cladeII	282	58	1	1	60.0036	0.378805	0.989185	4.49949	5.75344e+06
XET_C	sterol	553	30	3	1	60.1479	0.301466	0.732638	4.76058	33227.3
gag_pre.integrs	cladeII	286	58	1	1	60.7111	0.864964	0.829364	1.24747	1.8455
PAN_2	sterol	568	30	1	1	61.4224	0.910592		1.23503
K_oxygenase	cladeI	348	75	1	1	62.2371	0.383216	0.989292	4.45368	5.60592e+06
Glyco_hydro_16	sterol	578	30	3	1	62.2633	0.301466	0.732638	4.76058	33227.3
Aminotran_1_2	cladeII	905	58	2	2	63.2221	0.993239	0.998106	4.35139e+07	5.61106e+08
S_locus_glycop	sterol	593	30	1	1	63.5115
TPR_16	sterol	599	30	3	1	64.0064
Remorin_C	cladeII	307	58	1	1	64.3676	0.995844	0.999225	5.09706e+07	5.42375e+09
Rep_fac.A_C	sterol	607	30	1	1	64.6624	0.32864	0.343339	3.52483	3.9
Methyltransf_11	sterol	1644	30	8	2	64.9514	0.527016	0.999654	3.11541	2.38713e+10
Sina	cladeII	314	58	1	1	65.5652	0.964514	0.989185	641286	5.75344e+06
PfkB	cladeI	375	75	1	1	65.8956	0.984077	0.989292	3.14336e+06	5.60592e+06
GTP_EFTU_D2	cladeI	383	75	2	1	66.9529	0.989264	0.656098	5.96994e+06	351.373
cNMP_binding	cladeI	385	75	1	1	67.2153	0.990878	0.941295	9.80829e+06	102676
Dimerisation	cladeII	327	58	1	1	67.7615	0.995844	0.999225	5.09706e+07	5.42375e+09
AAA_2	sterol	651	30	1	1	68.1928	0.862375	0.831183	1.38766	1.98056
Trehalose_PPase	cladeII	334	58	1	1	68.9294	0.995828	0.99673	5.37993e+07	1.44316e+09
DUF538	cladeI	402	75	1	1	69.416	0.989197	0.989292	9.42692e+06	5.60592e+06
PIF1	cladeI	407	75	1	1	70.0532	0.986076	0.989292	4.13079e+06	5.60592e+06
HLH	cladeII	2378	58	8	4	70.3405	0.423114	0.426427	2.52044	6.45444
BTB	cladeII	991	58	4	2	71.091	0.995339	0.999804	8.72902e+07	1.03826e+11
UQ_con	cladeI	1063	75	3	2	71.1728
zf.CCHC	sterol	691	30	1	1	71.2911	0.350575	0.454666	3.21275	6.32871
Myb_DNA.bind_3	cladeII	349	58	1	1	71.3976	0.966508	0.989185	321930	5.75344e+06
ABC_membrane	sterol	693	30	1	1	71.4434
RVT_1	cladeII	999	58	2	2	71.8155	0.738266	0.833341	1.40288	1.43024
X8	cladeII	1001	58	6	2	71.9964		0.999691		3.51087e+10
DnaJ_C	cladeII	354	58	1	1	72.2101	0.980342	0.989185	2.16341e+06	5.75345e+06
SNARE	cladeI	426	75	2	1	72.4335	0.9997	0.862151	1.00048	1.63911
Pyr_redox	cladeI	427	75	1	1	72.557	0.383216	0.989292	4.45368	5.60592e+06
Myb_DNA.binding	cladeII	4615	58	7	7	72.5861	0.558836	0.856718	1.74161	1.45282
Pec_lyase_C	cladeI	428	75	1	1	72.6803	0.990878	0.941295	9.80829e+06	102676
Retrotrans_gag	sterol	712	30	1	1	72.8767	0.978416	0.998623	6.37448e+06	1.6224e+09
Peptidase_C1	sterol	714	30	1	1	73.0262	0.934045	0.998623	544366	1.6224e+09
UDPGT	cladeII	1728	58	3	3	74.2802	0.938309	0.998076	141134	7.65254e+08
Proteasome	cladeI	443	75	1	1	74.5092	0.990692	0.962679	1.18492e+07	177849
LSM	cladeI	451	75	1	1	75.4687	0.990878	0.941295	9.80829e+06	102676
B_lectin	sterol	759	30	1	1	76.3257	0.910592		1.23503
AAA_5	sterol	767	30	1	1	76.8994	0.934045	0.998623	544366	1.6224e+09
HSP20	cladeI	482	75	1	1	79.0852	0.672501	0.85655	1.7723	1.53745
zf.B_box	cladeII	401	58	1	1	79.6029	0.376719	0.989185	4.53175	5.75344e+06
Peptidase_S10	sterol	807	30	1	1	79.7107	0.205661	0.692697	3.50112	1.97003
rve	cladeI	492	75	1	1	80.2181	0.989264	0.656098	5.96994e+06	351.373
LRR_8	cladeI	4698	75	16	7	80.2739	0.347646	0.164953	4.63011	31.0227
SWIM	sterol	828	30	1	1	81.1493	0.978416	0.998623	6.37448e+06	1.6224e+09
bZIP_1	cladeI	1206	75	2	2	81.5868	0.976814	0.150544	3.03183e+06	70.6175
HEAT	cladeII	416	58	4	1	81.8719	0.999907	0.92379	1.00015	1.5428
Ion_trans	cladeI	509	75	1	1	82.1073	0.990878	0.941295	9.80829e+06	102676
Peptidase_C48	sterol	849	30	2	1	82.5628	0.189634	0.449029	4.31816	5.12712
Sulfotransfer_1	cladeII	425	58	1	1	83.2129	0.856726	0.787633	1.24894	1.81296
bZIP_2	cladeI	1233	75	2	2	83.4599	0.976814	0.150544	3.03183e+06	70.6175
RuvB_N	sterol	870	30	1	1	83.9516	0.862375	0.831183	1.38766	1.98056
Cation_ATPase_N	cladeII	433	58	1	1	84.3923		0.819707		2.09342
NIF	cladeII	435	58	1	1	84.6853	0.995844	0.999225	5.09706e+07	5.42375e+09
NAD_binding_4	sterol	938	30	1	1	88.2847	0.420862	0.52581	3.06611	6.36691
GTP_EFTU	cladeI	568	75	2	1	88.3198	0.989264	0.656098	5.96994e+06	351.373
PAN_2	cladeI	568	75	1	1	88.3198	0.989323	0.989292	8.81039e+06	5.60592e+06
DUF296	cladeI	571	75	1	1	88.6219	0.990362	0.944521	6.11556e+06	54890.6
Rep_fac.A_C	cladeI	607	75	1	1	92.1485	0.984611	0.823774	1.02452	1.4393
TPR_8	sterol	1046	30	3	1	94.6783	0.301466	0.732638	4.76058	33227.3
ubiquitin	sterol	1058	30	1	1	95.3536	0.142243	0.220491	11.6627	182.496
Cation_ATPase	cladeII	513	58	1	1	95.5561	0.969489	0.989185	369186	5.75344e+06
AAA_2	cladeI	651	75	3	1	96.2199	0.999572	0.705257	1.00064	2.76079
Dimer_Tnp_hAT	cladeII	529	58	1	1	97.6573	0.989361	0.989185	1.07653e+07	5.7533e+06
Glyco_trans_2_3	cladeII	530	58	1	1	97.7872	0.378805	0.989185	4.49949	5.75344e+06
F.box.like	sterol	2437	30	2	2	98.2094	0.152955	0.175227	4.1309	4.05263
AAA	sterol	2439	30	2	2	98.2814	0.994828		1.01009
zf.ANAPC11	cladeII	1311	58	2	2	98.579	0.273255	0.989228	6.16675	5.40336e+06
Pro_isomerase	cladeII	539	58	1	1	98.9493	0.990834	0.989227	1.44111e+07	5.41242e+06
Homeobox_KN	cladeII	544	58	1	1	99.5892	0.378805	0.989185	4.49949	5.75344e+06
LRR_3	sterol	1143	30	1	1	99.9473	0.934045	0.998623	544366	1.6224e+09
ABC2_membrane	cladeI	699	75	3	1	100.379	0.999898	0.693833	1.0002	2.92739
EF.hand_6	cladeI	1512	75	2	2	100.97	0.974212		1.05648
NPH3	cladeII	556	58	3	1	101.109	0.997551	0.989032	1.27393e+08	7.1653e+06
DUF4283	sterol	1178	30	1	1	101.746	0.192717	0.343339	5.13628	3.9
EamA	sterol	1181	30	3	1	101.897	0.301466	0.732638	4.76058	33227.3
SRPRB	cladeII	576	58	4	1	103.591	0.997502	0.989305	1.3262e+08	4.83641e+06
Acetyltransf_1	cladeII	576	58	2	1	103.591	0.991252	0.999696	2.45291e+07	2.29648e+10
EF.hand_1	cladeI	1573	75	2	2	104.347	0.974212		1.05648
RmlD_sub_bind	cladeII	586	58	1	1	104.809	0.995828	0.99673	5.37993e+07	1.44316e+09
VQ	cladeII	586	58	1	1	104.809	0.995828	0.99673	5.37993e+07	1.44316e+09
p450	sterol	3969	30	6	3	104.822	0.906248	0.591909	1.18688	6.52164
B_lectin	cladeI	759	75	1	1	105.194	0.989323	0.989292	8.81039e+06	5.60592e+06
RVT_2	cladeI	761	75	1	1	105.347	0.989264	0.656098	5.96994e+06	351.373
LEA_2	cladeI	764	75	1	1	105.577	0.383216	0.989292	4.45368	5.60592e+06
Thioredoxin	sterol	1261	30	1	1	105.805	0.939142	0.998641	311676	1.24246e+09
Auxin_inducible	cladeII	1415	58	2	2	106.705	0.905173	0.999699	38100.4	1.87392e+10
AAA	cladeI	2439	75	6	3	107.427	0.984259	0.483745	1.02188	5.69219
zf.C2H2_6	cladeI	796	75	1	1	107.964	0.990692	0.962679	1.18492e+07	177849
C2	cladeI	1643	75	2	2	108.026	0.907052	0.669917	1.12151	1.59599
adh_short_C2	cladeII	1451	58	2	2	109.414	0.36697	0.989185	4.65006	5.75344e+06
Pectate_lyase_3	cladeII	625	58	1	1	109.415	0.995844	0.999225	5.09706e+07	5.42375e+09
KR	cladeII	1455	58	2	2	109.711	0.36697	0.989185	4.65006	5.75344e+06
Pyr_redox_2	cladeI	844	75	1	1	111.346	0.383216	0.989292	4.45368	5.60592e+06
RVT_3	cladeII	1479	58	2	2	111.482	0.504428	0.5329	2.05074	3.34005
RuvB_N	cladeI	870	75	3	1	113.083	0.999572	0.705257	1.00064	2.76079
adh_short	cladeII	1530	58	2	2	115.165	0.36697	0.989185	4.65006	5.75344e+06
RVT_3	sterol	1479	30	1	1	115.214	0.514196	0.502934	2.12732	4.39532
Kelch_2	cladeI	917	75	2	1	116.065	0.989323	0.989292	8.81039e+06	5.60592e+06
CCT	cladeII	689	58	1	1	116.501	0.376719	0.989185	4.53175	5.75344e+06
zf.CCHC	cladeII	691	58	1	1	116.714	0.801534	0.765189	1.3586	2.12143
EF.hand_8	cladeI	1842	75	2	2	117.386	0.974212		1.05648
RRM_1	cladeI	4370	75	9	5	118.565	0.817356	0.406096	1.45634	12.0063
EF.hand_7	cladeI	1907	75	2	2	120.108	0.974212		1.05648
LOB	cladeII	729	58	1	1	120.649	0.537333		2.30738
Kelch_6	cladeI	1005	75	2	1	121.138	0.989323	0.989292	8.81039e+06	5.60592e+06
ABC_tran	cladeI	1952	75	4	2	121.902	0.994083	0.500469	1.00938	4.84307
C2	cladeII	1643	58	2	2	122.926	0.918918	0.70787	1.10573	1.56059
Arf	cladeII	1646	58	6	2	123.125	0.995418	0.904128	1.17063e+08	85872.2
Usp	cladeII	754	58	4	1	123.138
Polysacc_synt_2	cladeII	756	58	1	1	123.333	0.995828	0.99673	5.37993e+07	1.44316e+09
Lipase_GDSL	cladeII	1653	58	3	2	123.587	0.971271	0.989234	576635	5.36e+06
TIR_2	sterol	1726	30	1	1	123.988	0.184027	0.514459	5.58487	3.45771
DnaJ	cladeII	1673	58	2	2	124.895	0.312888	0.343651	3.70625	3.24324
Asp	cladeI	1099	75	1	1	125.897	0.989323	0.989292	8.81039e+06	5.60592e+06
TAXi_C	cladeI	1102	75	1	1	126.038	0.989323	0.989292	8.81039e+06	5.60592e+06
EF.hand_5	cladeI	2067	75	2	2	126.161	0.974212		1.05648
E1.E2_ATPase	cladeII	792	58	1	1	126.774		0.819707		2.09342
Kelch_4	cladeI	1118	75	2	1	126.784	0.989323	0.989292	8.81039e+06	5.60592e+06
Metallophos	cladeI	1122	75	1	1	126.967	0.989597	0.989292	9.1015e+06	5.60592e+06
Epimerase	sterol	1830	30	1	1	127.171	0.620903	0.559751	1.86503	4.07052
TAXi_N	cladeI	1182	75	1	1	129.6	0.989323	0.989292	8.81039e+06	5.60592e+06
ResIII	cladeI	1203	75	1	1	130.469	0.983997	0.989292	3.74409e+06	5.60592e+06
ABC_tran	sterol	1952	30	1	1	130.568
Peptidase_C48	cladeII	849	58	1	1	131.912		0.77796		1.89927
Prolamin_like	cladeII	868	58	1	1	133.545	0.367872	0.989185	4.63112	5.75344e+06
Epimerase	cladeII	1830	58	2	2	134.571	0.538327	0.483213	1.98744	4.97075
Gtr1_RagA	cladeII	883	58	4	1	134.806	0.997502	0.989305	1.3262e+08	4.83641e+06
TIR	sterol	2134	30	1	1	135.031	0.184027	0.514459	5.58487	3.45771
FBA_3	cladeI	2386	75	3	2	135.791	0.884329		1.15751
MMR_HSR1	sterol	2216	30	1	1	136.829	0.932402	0.669506	1.16051	4.61136
Roc	cladeII	1877	58	6	2	137.267	0.995418	0.904128	1.17063e+08	85872.2
Hydrolase	cladeII	934	58	1	1	138.922		0.819707		2.09342
NAD_binding_4	cladeII	938	58	1	1	139.234	0.99968	0.649842	1.00055	3.74078
Arm	cladeII	957	58	1	1	140.694	0.966508	0.989185	321930	5.75344e+06
DUF1985	cladeII	966	58	1	1	141.373
ABC_tran	cladeII	1952	58	2	2	141.383
NB.ARC	sterol	2523	30	1	1	142.562	0.934045	0.998623	544366	1.6224e+09
Ras	cladeII	1986	58	6	2	143.175	0.995418	0.904128	1.17063e+08	85872.2
Microtub_bd	cladeII	995	58	1	1	143.511	0.989353	0.998272	6.38167e+06	9.50863e+07
DEAD	cladeI	1652	75	1	1	143.985	0.937355		1.09218
DnaJ	cladeI	1673	75	1	1	144.429
GDP_Man_Dehyd	cladeII	1008	58	1	1	144.444	0.995828	0.99673	5.37993e+07	1.44316e+09
Myb_DNA.bind_6	cladeI	2853	75	2	2	145.302	0.378441	0.361711	2.74731	3.10526
TIR_2	cladeI	1726	75	1	1	145.493	0.936687	0.874948	1.13129	1.31247
U.box	cladeII	1037	58	1	1	146.472	0.966508	0.989185	321930	5.75344e+06
Kinesin	cladeII	1044	58	1	1	146.95	0.989353	0.998272	6.38167e+06	9.50863e+07
UQ_con	cladeII	1063	58	1	1	148.228
Kelch_1	cladeI	1962	75	2	1	149.363	0.989323	0.989292	8.81039e+06	5.60592e+06
NAM	cladeI	2042	75	1	1	150.406	0.922556	0.772079	1.12958	1.51282
zf.RING_UBOX	cladeII	2142	58	5	2	150.826	0.936839	0.998096	1.10955	6.21788e+08
TIR	cladeI	2134	75	1	1	151.466	0.936687	0.874948	1.13129	1.31247
Glyco_hydro_28	cladeII	1117	58	1	1	151.696	0.995844	0.999225	5.09706e+07	5.42375e+09
Helicase_C	cladeI	2341	75	1	1	153.398	0.937355		1.09218
LRRNT_2	cladeI	3641	75	17	2	153.586	0.44778	0.180285	3.56873	40.0803
HLH	cladeI	2378	75	1	1	153.687
F.box.like	cladeI	2437	75	2	1	154.117	0.799895		1.22669
MMR_HSR1	cladeII	2216	58	6	2	154.14		0.528623		8.95852
Pkinase_Tyr	cladeI	17893	75	56	17	154.409	0.644987	0.468824	1.50697	6.25218
3Beta_HSD	cladeII	1163	58	1	1	154.471
LRR_1	cladeI	3794	75	3	2	154.499	0.479026	0.361711	2.94966	3.10526
LRR_1	sterol	3794	30	1	1	155.34	0.680334	0.600554	1.68474	1.9246
DUF4283	cladeII	1178	58	1	1	155.342	0.467274	0.760485	2.43211	1.60798
Pectinesterase	cladeII	1183	58	2	1	155.628	0.988553	0.998836	8.73716e+06	7.24599e+08
Pkinase	cladeI	17916	75	55	16	156.404	0.88685	0.511365	1.13712	5.71289
Myb_DNA.binding	cladeI	4615	75	2	2	157.36	0.408847	0.658718	2.96215	2.22683
zf.RING_2	sterol	4627	30	1	1	158.703	0.804887	0.623609	1.47938	4.90836
F.box	cladeI	8991	75	4	3	158.961	0.642529		1.41898
C1_2	cladeII	1245	58	1	1	159.036	0.991023	0.989185	1.50051e+07	5.75334e+06
Pkinase_Tyr	sterol	17893	30	29	8	159.268
Pkinase	sterol	17916	30	29	8	159.299	0.999938		1.00009
FBA_1	cladeII	2452	58	2	2	163.465	0.794371	0.83473	1.24842	1.48709
Stress.antifung	cladeII	1364	58	4	1	164.877	0.997502	0.989305	1.3262e+08	4.83641e+06
PPR_long	cladeII	2641	58	2	2	169.7	0.99341	0.998102	4.54411e+07	5.84162e+08
EF.hand_6	cladeII	1512	58	1	1	171.021	0.991089	0.584367	1.01484	4.77268
EF.hand_1	cladeII	1573	58	1	1	173.239	0.991089	0.584367	1.01484	4.77268
Homeobox	cladeII	1652	58	1	1	175.869	0.378805	0.989185	4.49949	5.75344e+06
SRF.TF	cladeII	1689	58	1	1	177.014	0.387961	0.989185	4.45334	5.75344e+06
EF.hand_8	cladeII	1842	58	1	1	181.221	0.991089	0.584367	1.01484	4.77268
EF.hand_7	cladeII	1907	58	1	1	182.777	0.991089	0.584367	1.01484	4.77268
NAM	cladeII	2042	58	1	1	185.629	0.931858	0.749301	1.11339	1.57895
EF.hand_5	cladeII	2067	58	1	1	186.106	0.991089	0.584367	1.01484	4.77268
zf.rbx1	cladeII	2128	58	4	1	187.208	0.997502	0.989305	1.3262e+08	4.83641e+06
PPR_1	cladeII	4762	58	4	3	188.534	0.993595	0.118844	7.61629e+07	40.6905
F.box.like	cladeII	2437	58	1	1	191.66	0.98184		1.01971
PPR_3	cladeII	6340	58	5	4	192.431	0.993595	0.118844	7.61629e+07	40.6905
PPR_2	cladeII	6652	58	5	4	194.455	0.993595	0.118844	7.61629e+07	40.6905
RRM_1	cladeII	4370	58	2	2	195.693
zf.RING_2	cladeII	4627	58	6	2	196.974	0.999704	0.535166	1.00046	6.57277
PPR	cladeII	7328	58	5	4	197.411	0.993595	0.118844	7.61629e+07	40.6905
zf.C3HC4	cladeII	4832	58	5	2	197.776	0.311159	0.217525	4.86833	81.752
WD40	cladeII	3627	58	1	1	198.921	0.378805	0.989185	4.49949	5.75344e+06
zf.C3HC4_2	cladeII	3680	58	4	1	199.056	0.997502	0.989305	1.3262e+08	4.83641e+06
F.box	cladeII	8991	58	4	3	200.82
Pkinase_Tyr	cladeII	17893	58	15	7	200.993
Pkinase	cladeII	17916	58	15	7	200.993

## Sheet: Table S8
Table S8. BIG-SCAPE index values and average amino acid identity of GN pairs.
Clustername 1	Clustername 2	Jaccard index	DSS index	AA ID percentage
AA26G00679	AL2G38900.v2.1	0.2	0.00819672	9.27623
AA26G00679	AL7G40260.v2.1	0.166667	0.0921531	45.6996
AA26G00679	AL8G20190.v2.1	0.25	0.0475063	43.079
AA26G00679	AT1G78500.TAIR10	0.2	0.00819672	9.14018
AA26G00679	AT4G15370.TAIR10	0.2	0.182958	45.7661
AA26G00679	AT5G42600.TAIR10	0.333333	0.045494	41.3319
AA26G00679	AT5G48010.TAIR10	0.25	0.0488428	43.9802
AA26G00679	BnaA05g18980D	1	0.284807	39.0634
AA26G00679	BnaC05g31930D	1	0.125097	36.9086
AA26G00679	Bol004748.v1.0	0.5	0.0347009	34.7167
AA26G00679	Bostr.0556s0559.v1.2	0.333333	0.100668	45.363
AA26G00679	Brara.E02190.v1.3	1	0.120639	39.3055
AA26G00679	Brara.I04562.v1.3	0.2	0.0441753	41.2036
AA26G00679	Carubv10016727m.g.v1.0	0.25	0.0475113	43.0344
AA26G00679	CsLOC104701250	0.25	0.045945	41.924
AA26G00679	CsLOC104713532	0.2	0.00854701	9.45153
AA26G00679	CsLOC104715121	0.25	0.0478594	43.2963
AA26G00679	CsLOC104718873	0.25	0.096972	44.543
AA26G00679	CsLOC104732114	0.25	0.0975918	44.6115
AA26G00679	CsLOC104751748	0.2	0.00865385	9.70781
AA26G00679	CsLOC104787556	0.333333	0.0454229	41.7389
AA31G00722	AL2G38900.v2.1	0.5	0.32774	47.696
AA31G00722	AL8G20190.v2.1	0.142857	0.0422886	31.0572
AA31G00722	AT1G78500.TAIR10	0.5	0.185415	42.7842
AA31G00722	AT5G48010.TAIR10	0.142857	0.0438487	31.8779
AA31G00722	BnaA04g13460D	0.142857	0.0719151	28.0093
AA31G00722	BnaC04g35590D	0.2	0.0205683	16.9144
AA31G00722	Bol045822.v1.0	0.166667	0.0335675	24.549
AA31G00722	Brara.D01377.v1.3	0.166667	0.0763153	29.3797
AA31G00722	Brara.I04562.v1.3	0.125	0.0360202	26.5966
AA31G00722	Carubv10016727m.g.v1.0	0.142857	0.101122	32.8459
AA31G00722	CsLOC104713532	0.5	0.171273	41.2534
AA31G00722	CsLOC104715121	0.142857	0.11338	31.5183
AA31G00722	CsLOC104751748	0.5	0.196015	48.6315
AA31G00722	CsLOC104780146	0.166667	0.0776943	31.5672
AA31G00722	Thhalv10017701m.g.v1.0	0.2	0.0411392	30.722
AL2G38900.v2.1	AL8G20190.v2.1	0.166667	0.0410671	20.9257
AL2G38900.v2.1	AT1G78500.TAIR10	1	0.432598	55.9381
AL2G38900.v2.1	AT5G48010.TAIR10	0.166667	0.0412679	21.3202
AL2G38900.v2.1	BnaA04g13460D	0.166667	0.0621709	18.6083
AL2G38900.v2.1	BnaA05g18980D	0.2	0.0329218	29.1005
AL2G38900.v2.1	BnaC04g35590D	0.25	0.0180723	12.4117
AL2G38900.v2.1	BnaC05g31930D	0.2	0.0367347	29.3878
AL2G38900.v2.1	Bol045822.v1.0	0.2	0.0415684	19.7663
AL2G38900.v2.1	Brara.D01377.v1.3	0.2	0.0619268	20.5988
AL2G38900.v2.1	Brara.E02190.v1.3	0.2	0.0352697	28.2158
AL2G38900.v2.1	Brara.I04562.v1.3	0.142857	0.040407	19.3305
AL2G38900.v2.1	Carubv10016727m.g.v1.0	0.166667	0.0873707	23.2989
AL2G38900.v2.1	CsLOC104713532	1	0.362848	47.4414
AL2G38900.v2.1	CsLOC104715121	0.166667	0.0741975	19.786
AL2G38900.v2.1	CsLOC104751748	1	0.357733	55.4317
AL2G38900.v2.1	CsLOC104780146	0.2	0.0590741	20.2133
AL2G38900.v2.1	Thhalv10017701m.g.v1.0	0.25	0.0422749	21.5365
AL7G40260.v2.1	AL8G20190.v2.1	0.333333	0.0956357	39.0336
AL7G40260.v2.1	AT4G15370.TAIR10	0.8	0.368381	62.2866
AL7G40260.v2.1	AT5G42600.TAIR10	0.166667	0.0644051	54.5403
AL7G40260.v2.1	AT5G48010.TAIR10	0.333333	0.11962	53.7668
AL7G40260.v2.1	BnaA05g18980D	0.166667	0.0954388	53.9966
AL7G40260.v2.1	BnaC05g31930D	0.166667	0.0809235	36.0884
AL7G40260.v2.1	Bol004748.v1.0	0.2	0.0577889	49.7301
AL7G40260.v2.1	Bol045822.v1.0	0.166667	0.0571505	51.4354
AL7G40260.v2.1	Bostr.0556s0559.v1.2	0.4	0.208741	62.6222
AL7G40260.v2.1	Brara.E02190.v1.3	0.166667	0.131323	59.0952
AL7G40260.v2.1	Brara.I04562.v1.3	0.285714	0.12057	53.28
AL7G40260.v2.1	Carubv10016727m.g.v1.0	0.333333	0.127156	56.8641
AL7G40260.v2.1	CsLOC104701250	0.142857	0.0653884	55.9348
AL7G40260.v2.1	CsLOC104715121	0.333333	0.132075	58.5635
AL7G40260.v2.1	CsLOC104718873	0.6	0.297309	66.8945
AL7G40260.v2.1	CsLOC104732114	0.333333	0.285451	53.489
AL7G40260.v2.1	CsLOC104780146	0.166667	0.0611111	55
AL7G40260.v2.1	CsLOC104787556	0.166667	0.0648968	55.4899
AL7G40260.v2.1	Thhalv10027177m.g.v1.0	0.6	0.150752	37.3722
AL8G20190.v2.1	AT1G78500.TAIR10	0.166667	0.122353	48.9412
AL8G20190.v2.1	AT4G15370.TAIR10	0.4	0.16273	47.7236
AL8G20190.v2.1	AT5G42600.TAIR10	0.25	0.145374	58.1498
AL8G20190.v2.1	AT5G48010.TAIR10	1	0.528056	55.8853
AL8G20190.v2.1	BnaA04g13460D	0.2	0.0940048	45.1679
AL8G20190.v2.1	BnaA05g18980D	0.25	0.0708855	52.6562
AL8G20190.v2.1	BnaC04g35590D	0.333333	0.0648379	25.9352
AL8G20190.v2.1	BnaC05g31930D	0.25	0.0787344	33.2248
AL8G20190.v2.1	Bol004748.v1.0	0.333333	0.114238	45.6954
AL8G20190.v2.1	Bol045822.v1.0	0.666667	0.162205	24.2353
AL8G20190.v2.1	Bostr.0556s0559.v1.2	0.666667	0.178152	40.181
AL8G20190.v2.1	Brara.D01377.v1.3	0.25	0.100957	48.6205
AL8G20190.v2.1	Brara.E02190.v1.3	0.25	0.121145	60.1765
AL8G20190.v2.1	Brara.I04562.v1.3	0.75	0.303737	32.3345
AL8G20190.v2.1	Carubv10016727m.g.v1.0	1	0.222063	35.8394
AL8G20190.v2.1	CsLOC104701250	0.2	0.148455	59.3819
AL8G20190.v2.1	CsLOC104713532	0.166667	0.124405	49.7619
AL8G20190.v2.1	CsLOC104715121	1	0.222504	38.3951
AL8G20190.v2.1	CsLOC104718873	0.5	0.221279	42.5958
AL8G20190.v2.1	CsLOC104732114	0.2	0.146374	66.1538
AL8G20190.v2.1	CsLOC104751748	0.166667	0.122328	48.9311
AL8G20190.v2.1	CsLOC104780146	0.666667	0.144412	32.0893
AL8G20190.v2.1	CsLOC104787556	0.25	0.149007	59.6026
AL8G20190.v2.1	Thhalv10017701m.g.v1.0	0.333333	0.130569	52.2277
AL8G20190.v2.1	Thhalv10027177m.g.v1.0	0.2	0.137113	27.4227
AT1G78500.TAIR10	AT5G48010.TAIR10	0.166667	0.127948	51.1792
AT1G78500.TAIR10	BnaA04g13460D	0.166667	0.101878	48.2827
AT1G78500.TAIR10	BnaA05g18980D	0.2	0.0584362	28.6907
AT1G78500.TAIR10	BnaC04g35590D	0.25	0.0614657	24.5863
AT1G78500.TAIR10	BnaC05g31930D	0.2	0.072449	28.9796
AT1G78500.TAIR10	Bol045822.v1.0	0.2	0.120305	48.1221
AT1G78500.TAIR10	Brara.D01377.v1.3	0.2	0.105213	51.5381
AT1G78500.TAIR10	Brara.E02190.v1.3	0.2	0.0705394	28.2158
AT1G78500.TAIR10	Brara.I04562.v1.3	0.142857	0.127347	50.939
AT1G78500.TAIR10	Carubv10016727m.g.v1.0	0.166667	0.0829439	41.4212
AT1G78500.TAIR10	CsLOC104713532	1	0.523869	52.3869
AT1G78500.TAIR10	CsLOC104715121	0.166667	0.0851148	46.9362
AT1G78500.TAIR10	CsLOC104751748	1	0.261803	42.5068
AT1G78500.TAIR10	CsLOC104780146	0.2	0.102138	48.7109
AT1G78500.TAIR10	Thhalv10017701m.g.v1.0	0.25	0.127381	50.9524
AT4G15370.TAIR10	AT5G42600.TAIR10	0.2	0.0431448	56.9592
AT4G15370.TAIR10	AT5G48010.TAIR10	0.4	0.0922403	57.489
AT4G15370.TAIR10	BnaA05g18980D	0.2	0.155994	54.5882
AT4G15370.TAIR10	BnaC05g31930D	0.2	0.0717545	37.0859
AT4G15370.TAIR10	Bol004748.v1.0	0.25	0.0340513	43.9744
AT4G15370.TAIR10	Bol045822.v1.0	0.2	0.0372522	44.1821
AT4G15370.TAIR10	Bostr.0556s0559.v1.2	0.5	0.141132	59.2618
AT4G15370.TAIR10	Brara.E02190.v1.3	0.2	0.0917234	61.3747
AT4G15370.TAIR10	Brara.I04562.v1.3	0.333333	0.0792956	51.4647
AT4G15370.TAIR10	Carubv10016727m.g.v1.0	0.4	0.0852521	55.3676
AT4G15370.TAIR10	CsLOC104701250	0.166667	0.0440423	58.2288
AT4G15370.TAIR10	CsLOC104715121	0.4	0.087495	55.7036
AT4G15370.TAIR10	CsLOC104718873	0.4	0.168442	63.9421
AT4G15370.TAIR10	CsLOC104732114	0.4	0.215193	65.4913
AT4G15370.TAIR10	CsLOC104780146	0.2	0.0397959	46.7857
AT4G15370.TAIR10	CsLOC104787556	0.2	0.0435618	57.4459
AT4G15370.TAIR10	Thhalv10027177m.g.v1.0	0.4	0.126394	50.8206
AT5G36150.TAIR10	BnaA04g13460D	0.2	0.128608	64.3038
AT5G36150.TAIR10	Bostr.3877s0049.v1.2	0.333333	0.0391061	19.5531
AT5G36150.TAIR10	Brara.I04562.v1.3	0.166667	0.13985	69.9248
AT5G42600.TAIR10	AT5G48010.TAIR10	0.25	0.284768	56.9536
AT5G42600.TAIR10	BnaA05g18980D	0.333333	0.0801948	47.3697
AT5G42600.TAIR10	BnaC05g31930D	0.333333	0.0988889	29.484
AT5G42600.TAIR10	Bol004748.v1.0	0.5	0.195556	39.1111
AT5G42600.TAIR10	Bostr.0556s0559.v1.2	0.333333	0.223221	66.5549
AT5G42600.TAIR10	Brara.E02190.v1.3	0.333333	0.190691	56.5546
AT5G42600.TAIR10	Brara.I04562.v1.3	0.2	0.300221	60.0442
AT5G42600.TAIR10	Carubv10016727m.g.v1.0	0.25	0.307955	61.5909
AT5G42600.TAIR10	CsLOC104701250	0.666667	0.920664	92.0664
AT5G42600.TAIR10	CsLOC104715121	0.25	0.311364	62.2727
AT5G42600.TAIR10	CsLOC104718873	0.25	0.187593	55.9899
AT5G42600.TAIR10	CsLOC104732114	0.666667	0.323607	50.749
AT5G42600.TAIR10	CsLOC104787556	1	0.913718	91.3718
AT5G48010.TAIR10	BnaA04g13460D	0.2	0.119332	46.9525
AT5G48010.TAIR10	BnaA05g18980D	0.25	0.0825942	54.1451
AT5G48010.TAIR10	BnaC04g35590D	0.333333	0.0933333	28
AT5G48010.TAIR10	BnaC05g31930D	0.25	0.0957871	33.5551
AT5G48010.TAIR10	Bol004748.v1.0	0.333333	0.153732	46.1197
AT5G48010.TAIR10	Bol045822.v1.0	0.666667	0.264693	39.704
AT5G48010.TAIR10	Bostr.0556s0559.v1.2	0.666667	0.263472	56.3685
AT5G48010.TAIR10	Brara.D01377.v1.3	0.25	0.132812	50.1902
AT5G48010.TAIR10	Brara.E02190.v1.3	0.25	0.153422	61.3259
AT5G48010.TAIR10	Brara.I04562.v1.3	0.75	0.455848	45.5848
AT5G48010.TAIR10	Carubv10016727m.g.v1.0	1	0.300196	45.4424
AT5G48010.TAIR10	CsLOC104701250	0.2	0.19469	58.4071
AT5G48010.TAIR10	CsLOC104713532	0.166667	0.171429	51.4286
AT5G48010.TAIR10	CsLOC104715121	1	0.30133	48.5817
AT5G48010.TAIR10	CsLOC104718873	0.5	0.289319	58.0755
AT5G48010.TAIR10	CsLOC104732114	0.2	0.183516	66.615
AT5G48010.TAIR10	CsLOC104751748	0.166667	0.168656	50.5967
AT5G48010.TAIR10	CsLOC104780146	0.666667	0.222622	46.3496
AT5G48010.TAIR10	CsLOC104787556	0.25	0.193953	58.1858
AT5G48010.TAIR10	Thhalv10017701m.g.v1.0	0.333333	0.181969	54.5906
AT5G48010.TAIR10	Thhalv10027177m.g.v1.0	0.2	0.147375	58.5919
BnaA04g13460D	BnaC04g35590D	0.333333	0.116463	41.3215
BnaA04g13460D	Bol045822.v1.0	0.25	0.145294	55.4806
BnaA04g13460D	Brara.D01377.v1.3	0.666667	0.721356	96.1808
BnaA04g13460D	Brara.I04562.v1.3	0.4	0.318931	61.3579
BnaA04g13460D	Carubv10016727m.g.v1.0	0.2	0.182989	40.5305
BnaA04g13460D	CsLOC104713532	0.166667	0.116471	45.1617
BnaA04g13460D	CsLOC104715121	0.2	0.191429	46.9327
BnaA04g13460D	CsLOC104751748	0.166667	0.115294	44.3858
BnaA04g13460D	CsLOC104780146	0.25	0.238958	47.7915
BnaA04g13460D	Thhalv10017701m.g.v1.0	0.333333	0.125598	46.6161
BnaA05g18980D	BnaC05g31930D	1	0.30537	55.3054
BnaA05g18980D	Bol004748.v1.0	0.5	0.0932628	44.7965
BnaA05g18980D	Bostr.0556s0559.v1.2	0.333333	0.159901	54.7116
BnaA05g18980D	Brara.E02190.v1.3	1	0.321293	72.6534
BnaA05g18980D	Brara.I04562.v1.3	0.2	0.0721792	47.5661
BnaA05g18980D	Carubv10016727m.g.v1.0	0.25	0.0771158	50.274
BnaA05g18980D	CsLOC104701250	0.25	0.0733817	49.4797
BnaA05g18980D	CsLOC104713532	0.2	0.0366736	28.8088
BnaA05g18980D	CsLOC104715121	0.25	0.077951	51.0221
BnaA05g18980D	CsLOC104718873	0.25	0.158914	53.5348
BnaA05g18980D	CsLOC104732114	0.25	0.160763	54.1525
BnaA05g18980D	CsLOC104751748	0.2	0.0371901	29.2203
BnaA05g18980D	CsLOC104787556	0.333333	0.0727778	49.2737
BnaC04g35590D	Bol045822.v1.0	0.5	0.254157	25.4157
BnaC04g35590D	Brara.D01377.v1.3	0.5	0.197842	37.6928
BnaC04g35590D	Brara.I04562.v1.3	0.25	0.291469	29.1469
BnaC04g35590D	Carubv10016727m.g.v1.0	0.333333	0.12253	27.0881
BnaC04g35590D	CsLOC104713532	0.25	0.231504	23.1504
BnaC04g35590D	CsLOC104715121	0.333333	0.0795181	22.9085
BnaC04g35590D	CsLOC104751748	0.25	0.231504	23.1504
BnaC04g35590D	CsLOC104780146	0.5	0.119277	22.8801
BnaC04g35590D	Thhalv10017701m.g.v1.0	1	0.287154	28.7154
BnaC05g31930D	Bol004748.v1.0	0.5	0.235169	52.0358
BnaC05g31930D	Bostr.0556s0559.v1.2	0.333333	0.183304	33.1284
BnaC05g31930D	Brara.E02190.v1.3	1	0.489309	55.4453
BnaC05g31930D	Brara.I04562.v1.3	0.2	0.105469	29.4643
BnaC05g31930D	Carubv10016727m.g.v1.0	0.25	0.107701	31.3082
BnaC05g31930D	CsLOC104701250	0.25	0.104677	30.7541
BnaC05g31930D	CsLOC104713532	0.2	0.0727459	29.0984
BnaC05g31930D	CsLOC104715121	0.25	0.109933	31.7561
BnaC05g31930D	CsLOC104718873	0.25	0.181874	32.8946
BnaC05g31930D	CsLOC104732114	0.25	0.183241	32.7043
BnaC05g31930D	CsLOC104751748	0.2	0.0737705	29.5082
BnaC05g31930D	CsLOC104787556	0.333333	0.103563	30.4522
Bol004748.v1.0	Bostr.0556s0559.v1.2	0.5	0.232143	45.6587
Bol004748.v1.0	Brara.E02190.v1.3	0.5	0.371938	59.0964
Bol004748.v1.0	Brara.I04562.v1.3	0.25	0.40625	40.625
Bol004748.v1.0	Carubv10016727m.g.v1.0	0.333333	0.424107	42.4107
Bol004748.v1.0	CsLOC104701250	0.333333	0.416481	41.6481
Bol004748.v1.0	CsLOC104715121	0.333333	0.426339	42.6339
Bol004748.v1.0	CsLOC104718873	0.333333	0.228571	45.2518
Bol004748.v1.0	CsLOC104732114	0.333333	0.230176	45.8558
Bol004748.v1.0	CsLOC104787556	0.5	0.412027	41.2027
Bol045822.v1.0	Bostr.0556s0559.v1.2	0.333333	0.276978	55.3957
Bol045822.v1.0	Brara.D01377.v1.3	0.333333	0.203002	59.1561
Bol045822.v1.0	Brara.I04562.v1.3	0.5	0.940537	94.0537
Bol045822.v1.0	Carubv10016727m.g.v1.0	0.666667	0.231023	38.6485
Bol045822.v1.0	CsLOC104713532	0.2	0.200696	40.1392
Bol045822.v1.0	CsLOC104715121	0.666667	0.245944	43.3801
Bol045822.v1.0	CsLOC104718873	0.25	0.15024	30.0481
Bol045822.v1.0	CsLOC104751748	0.2	0.196056	39.2111
Bol045822.v1.0	CsLOC104780146	1	0.322764	45.7666
Bol045822.v1.0	Thhalv10017701m.g.v1.0	0.5	0.209602	41.9204
Bol045822.v1.0	Thhalv10027177m.g.v1.0	0.25	0.125801	37.5
Bostr.0556s0559.v1.2	Brara.E02190.v1.3	0.333333	0.416214	62.4321
Bostr.0556s0559.v1.2	Brara.I04562.v1.3	0.5	0.394758	60.8886
Bostr.0556s0559.v1.2	Carubv10016727m.g.v1.0	0.666667	0.50135	76.502
Bostr.0556s0559.v1.2	CsLOC104701250	0.25	0.228979	68.2794
Bostr.0556s0559.v1.2	CsLOC104715121	0.666667	0.529384	79.4552
Bostr.0556s0559.v1.2	CsLOC104718873	0.666667	0.539826	53.9826
Bostr.0556s0559.v1.2	CsLOC104732114	0.25	0.435473	65.3209
Bostr.0556s0559.v1.2	CsLOC104780146	0.333333	0.242424	72.7273
Bostr.0556s0559.v1.2	CsLOC104787556	0.333333	0.228979	68.2794
Bostr.0556s0559.v1.2	Thhalv10027177m.g.v1.0	0.25	0.0990453	39.6181
Brara.D01377.v1.3	Brara.I04562.v1.3	0.2	0.21513	62.7859
Brara.D01377.v1.3	Carubv10016727m.g.v1.0	0.25	0.242565	43.3124
Brara.D01377.v1.3	CsLOC104713532	0.2	0.167063	48.1182
Brara.D01377.v1.3	CsLOC104715121	0.25	0.251487	49.2408
Brara.D01377.v1.3	CsLOC104751748	0.2	0.163492	47.3473
Brara.D01377.v1.3	CsLOC104780146	0.333333	0.334928	50.2392
Brara.D01377.v1.3	Thhalv10017701m.g.v1.0	0.5	0.168254	50.1185
Brara.E02190.v1.3	Brara.I04562.v1.3	0.2	0.19163	55.7356
Brara.E02190.v1.3	Carubv10016727m.g.v1.0	0.25	0.194196	58.2306
Brara.E02190.v1.3	CsLOC104701250	0.25	0.197004	58.7916
Brara.E02190.v1.3	CsLOC104713532	0.2	0.0930556	27.9167
Brara.E02190.v1.3	CsLOC104715121	0.25	0.197917	59.2381
Brara.E02190.v1.3	CsLOC104718873	0.25	0.417462	62.6193
Brara.E02190.v1.3	CsLOC104732114	0.25	0.421647	63.2471
Brara.E02190.v1.3	CsLOC104751748	0.2	0.0944444	28.3333
Brara.E02190.v1.3	CsLOC104787556	0.333333	0.194883	58.1388
Brara.I04562.v1.3	Carubv10016727m.g.v1.0	0.75	0.261857	45.023
Brara.I04562.v1.3	CsLOC104701250	0.166667	0.15542	62.1681
Brara.I04562.v1.3	CsLOC104713532	0.142857	0.10706	42.8241
Brara.I04562.v1.3	CsLOC104715121	0.75	0.269942	48.4672
Brara.I04562.v1.3	CsLOC104718873	0.4	0.175549	48.2742
Brara.I04562.v1.3	CsLOC104732114	0.166667	0.115859	57.756
Brara.I04562.v1.3	CsLOC104751748	0.142857	0.104745	41.8981
Brara.I04562.v1.3	CsLOC104780146	0.5	0.197404	47.2199
Brara.I04562.v1.3	CsLOC104787556	0.2	0.152102	60.8407
Brara.I04562.v1.3	Thhalv10017701m.g.v1.0	0.25	0.11215	44.8598
Brara.I04562.v1.3	Thhalv10027177m.g.v1.0	0.166667	0.0735577	36.7788
Carubv10016727m.g.v1.0	CsLOC104701250	0.2	0.128474	64.2369
Carubv10016727m.g.v1.0	CsLOC104713532	0.166667	0.113744	43.3172
Carubv10016727m.g.v1.0	CsLOC104715121	1	0.775701	77.5701
Carubv10016727m.g.v1.0	CsLOC104718873	0.5	0.156075	51.2442
Carubv10016727m.g.v1.0	CsLOC104732114	0.2	0.10412	61.3458
Carubv10016727m.g.v1.0	CsLOC104751748	0.166667	0.112057	42.4813
Carubv10016727m.g.v1.0	CsLOC104780146	0.666667	0.462747	65.5011
Carubv10016727m.g.v1.0	CsLOC104787556	0.25	0.129385	64.6925
Carubv10016727m.g.v1.0	Thhalv10017701m.g.v1.0	0.333333	0.0927059	41.4029
Carubv10016727m.g.v1.0	Thhalv10027177m.g.v1.0	0.2	0.0632458	37.9475
CsLOC104701250	CsLOC104715121	0.2	0.128929	64.4647
CsLOC104701250	CsLOC104718873	0.2	0.0970037	57.5002
CsLOC104701250	CsLOC104732114	0.5	0.161932	51.1411
CsLOC104701250	CsLOC104787556	0.666667	0.381386	95.3466
CsLOC104713532	CsLOC104715121	0.166667	0.0918046	48.1481
CsLOC104713532	CsLOC104751748	1	0.459565	90.6905
CsLOC104713532	CsLOC104780146	0.2	0.109693	50.5996
CsLOC104713532	Thhalv10017701m.g.v1.0	0.25	0.118171	47.2684
CsLOC104715121	CsLOC104718873	0.5	0.155277	51.304
CsLOC104715121	CsLOC104732114	0.2	0.104869	61.5706
CsLOC104715121	CsLOC104751748	0.166667	0.108491	46.9557
CsLOC104715121	CsLOC104780146	0.666667	0.576299	83.3142
CsLOC104715121	CsLOC104787556	0.25	0.130296	65.1481
CsLOC104715121	Thhalv10017701m.g.v1.0	0.333333	0.0954436	45.2799
CsLOC104715121	Thhalv10027177m.g.v1.0	0.2	0.0648369	38.7828
CsLOC104718873	CsLOC104732114	0.2	0.476102	95.2204
CsLOC104718873	CsLOC104780146	0.25	0.0797619	31.9048
CsLOC104718873	CsLOC104787556	0.25	0.143258	56.9412
CsLOC104718873	Thhalv10027177m.g.v1.0	0.5	0.225831	53.8221
CsLOC104732114	CsLOC104787556	0.666667	0.193176	50.7308
CsLOC104732114	Thhalv10027177m.g.v1.0	0.2	0.0867299	43.0268
CsLOC104751748	CsLOC104780146	0.2	0.0597484	49.4104
CsLOC104751748	Thhalv10017701m.g.v1.0	0.25	0.0584917	46.7934
CsLOC104780146	Thhalv10017701m.g.v1.0	0.5	0.158273	46.3713
CsLOC104780146	Thhalv10027177m.g.v1.0	0.25	0.0961995	38.361
