# Supplementary material for: Drivers of metabolic diversification: how dynamic genomic neighbourhoods generate new biosynthetic pathways in the Brassicaceae
Source: New Phytol. 2019 Dec 28;227(4):1109–23. doi: 10.1111/nph.16338 (PMC7383575; doi:10.1111/nph.16338)
Supplement: Supplementary file 3 — Table S5 126 OSC‐centric GNs identified in this study. Table S6 GN associations with different regression analysis. [file NPH-227-1109-s003.xlsx]

## Sheet: Sheet1
New Phytologist Supporting Information Article title: Drivers of metabolic diversification: how dynamic genomic neighborhoods generate new biosynthetic pathways in the Brassicaceae
Authors: Zhenhua Liu, Hernando G. Suarez Duran, Yosapol Harnvanichvech, Michael J. Stephenson, M. Eric Schranz, David Nelson, Marnix H. Medema & Anne Osbourn
Article acceptance date: 17 November 2019

## Sheet: Sterol_Clade
Table S5. 126 OSC-centric GNs identified in this study (Sterol clade).
cluster	plant	assembly	record	start	end	gene	pfam
1	Boechera stricta	Bstricta_278_v1.2 (phytozome)	Scaffold24399	28078	31615	Bostr.24399s0004.v1.2	E1-E2_ATPase,Hydrolase,Cation_ATPase_N
1	Boechera stricta	Bstricta_278_v1.2 (phytozome)	Scaffold24399	159390	169353	Bostr.24399s0005.v1.2
1	Boechera stricta	Bstricta_278_v1.2 (phytozome)	Scaffold24399	170208	171541	Bostr.24399s0006.v1.2	Prefoldin_2
1	Boechera stricta	Bstricta_278_v1.2 (phytozome)	Scaffold24399	292658	295428	Bostr.24399s0007.v1.2	Pkinase_Tyr,Pkinase
1	Boechera stricta	Bstricta_278_v1.2 (phytozome)	Scaffold24399	295824	299096	Bostr.24399s0008.v1.2	HEAT
1	Boechera stricta	Bstricta_278_v1.2 (phytozome)	Scaffold24399	307792	313829	Bostr.24399s0009.v1.2	SQHop_cyclase_C,SQHop_cyclase_N,Prenyltrans,sterol
1	Boechera stricta	Bstricta_278_v1.2 (phytozome)	Scaffold24399	341209	343106	Bostr.24399s0010.v1.2	F-box
1	Boechera stricta	Bstricta_278_v1.2 (phytozome)	Scaffold24399	400571	402661	Bostr.24399s0011.v1.2	Pkinase,Pkinase_Tyr,LRR_8,LRRNT_2
1	Boechera stricta	Bstricta_278_v1.2 (phytozome)	Scaffold24399	410020	412945	Bostr.24399s0012.v1.2	Pkinase,Pkinase_Tyr,Usp
1	Boechera stricta	Bstricta_278_v1.2 (phytozome)	Scaffold24399	414847	415288	Bostr.24399s0013.v1.2	Ribosomal_S9
1	Boechera stricta	Bstricta_278_v1.2 (phytozome)	Scaffold24399	455350	461617	Bostr.24399s0014.v1.2	rRNA_proc-arch,DSHCT,DEAD,Helicase_C
2	Eutrema salsugineum	Esalsugineum_173_v1.0 (phytozome)	scaffold_12	809379	818044	Thhalv10002309m.g.v1.0	Ald_Xan_dh_C2,FAD_binding_5,Fer2_2,Ald_Xan_dh_C,CO_deh_flav_C,Fer2
2	Eutrema salsugineum	Esalsugineum_173_v1.0 (phytozome)	scaffold_12	818505	821010	Thhalv10002168m.g.v1.0	zf-CCHC
2	Eutrema salsugineum	Esalsugineum_173_v1.0 (phytozome)	scaffold_12	977289	980408	Thhalv10001955m.g.v1.0	MMR_HSR1,FeoB_N
2	Eutrema salsugineum	Esalsugineum_173_v1.0 (phytozome)	scaffold_12	988813	989440	Thhalv10002156m.g.v1.0	UQ_con
2	Eutrema salsugineum	Esalsugineum_173_v1.0 (phytozome)	scaffold_12	993740	996113	Thhalv10002153m.g.v1.0	DUF1985
2	Eutrema salsugineum	Esalsugineum_173_v1.0 (phytozome)	scaffold_12	1009951	1014017	Thhalv10001913m.g.v1.0	SQHop_cyclase_C,SQHop_cyclase_N,Prenyltrans,sterol
2	Eutrema salsugineum	Esalsugineum_173_v1.0 (phytozome)	scaffold_12	1026994	1028518	Thhalv10002313m.g.v1.0	UQ_con
2	Eutrema salsugineum	Esalsugineum_173_v1.0 (phytozome)	scaffold_12	1030215	1031788	Thhalv10002283m.g.v1.0	PUF
2	Eutrema salsugineum	Esalsugineum_173_v1.0 (phytozome)	scaffold_12	1032925	1035400	Thhalv10002282m.g.v1.0
2	Eutrema salsugineum	Esalsugineum_173_v1.0 (phytozome)	scaffold_12	1038324	1039058	Thhalv10002119m.g.v1.0
2	Eutrema salsugineum	Esalsugineum_173_v1.0 (phytozome)	scaffold_12	1058090	1058582	Thhalv10002111m.g.v1.0
3	Eutrema salsugineum	Esalsugineum_173_v1.0 (phytozome)	scaffold_17	2707932	2710297	Thhalv10003205m.g.v1.0	Peptidase_C1,Inhibitor_I29,Granulin
3	Eutrema salsugineum	Esalsugineum_173_v1.0 (phytozome)	scaffold_17	2719535	2720684	Thhalv10003403m.g.v1.0	FBA_1,F-box
3	Eutrema salsugineum	Esalsugineum_173_v1.0 (phytozome)	scaffold_17	2743225	2743907	Thhalv10003382m.g.v1.0	p450,CYP706A
3	Eutrema salsugineum	Esalsugineum_173_v1.0 (phytozome)	scaffold_17	2794494	2795254	Thhalv10003377m.g.v1.0	UQ_con
3	Eutrema salsugineum	Esalsugineum_173_v1.0 (phytozome)	scaffold_17	2799041	2801987	Thhalv10003381m.g.v1.0	DUF1985
3	Eutrema salsugineum	Esalsugineum_173_v1.0 (phytozome)	scaffold_17	2803186	2810465	Thhalv10003155m.g.v1.0	SQHop_cyclase_C,SQHop_cyclase_N,Prenyltrans,sterol
3	Eutrema salsugineum	Esalsugineum_173_v1.0 (phytozome)	scaffold_17	2843319	2843778	Thhalv10003284m.g.v1.0	DUF565
3	Eutrema salsugineum	Esalsugineum_173_v1.0 (phytozome)	scaffold_17	2852948	2856258	Thhalv10003189m.g.v1.0	HTH_9,RNA_pol_Rpc82
3	Eutrema salsugineum	Esalsugineum_173_v1.0 (phytozome)	scaffold_17	2867890	2870740	Thhalv10003161m.g.v1.0	Pkinase_Tyr,Pkinase
3	Eutrema salsugineum	Esalsugineum_173_v1.0 (phytozome)	scaffold_17	2871778	2876163	Thhalv10003136m.g.v1.0	TIR,NB-ARC,TIR_2,LRR_3,AAA,Pox_A32
3	Eutrema salsugineum	Esalsugineum_173_v1.0 (phytozome)	scaffold_17	2913775	2916228	Thhalv10003221m.g.v1.0	AAA,AAA_5,RuvB_N,AAA_2
4	Eutrema salsugineum	Esalsugineum_173_v1.0 (phytozome)	scaffold_4	101286	103566	Thhalv10003021m.g.v1.0	DUF1985
4	Eutrema salsugineum	Esalsugineum_173_v1.0 (phytozome)	scaffold_4	105610	109238	Thhalv10002390m.g.v1.0	E1-E2_ATPase,Hydrolase,Cation_ATPase_N
4	Eutrema salsugineum	Esalsugineum_173_v1.0 (phytozome)	scaffold_4	188113	193809	Thhalv10002412m.g.v1.0	SQHop_cyclase_C,SQHop_cyclase_N,Prenyltrans,sterol
4	Eutrema salsugineum	Esalsugineum_173_v1.0 (phytozome)	scaffold_4	199748	200429	Thhalv10003081m.g.v1.0	Peptidase_C48
4	Eutrema salsugineum	Esalsugineum_173_v1.0 (phytozome)	scaffold_4	200698	202460	Thhalv10002788m.g.v1.0	DUF1985
4	Eutrema salsugineum	Esalsugineum_173_v1.0 (phytozome)	scaffold_4	271441	273583	Thhalv10002436m.g.v1.0	Pkinase,Pkinase_Tyr,LRRNT_2
4	Eutrema salsugineum	Esalsugineum_173_v1.0 (phytozome)	scaffold_4	379812	382574	Thhalv10003057m.g.v1.0	Pkinase_Tyr,Pkinase,Usp
4	Eutrema salsugineum	Esalsugineum_173_v1.0 (phytozome)	scaffold_4	403483	407975	Thhalv10002478m.g.v1.0	CPSase_L_D2,Biotin_carb_N,Biotin_carb_C,ATP-grasp,Dala_Dala_lig_C
5	Brassica napus	GCA_000751015.1	LK031811AST_PRJEB5043_v1	1312900	1314490	BnaA07g06450D	Cyanate_lyase
5	Brassica napus	GCA_000751015.1	LK031811AST_PRJEB5043_v1	1319469	1321422	BnaA07g06460D	Uricase
5	Brassica napus	GCA_000751015.1	LK031811AST_PRJEB5043_v1	1332741	1332927	BnaA07g06470D
5	Brassica napus	GCA_000751015.1	LK031811AST_PRJEB5043_v1	1333003	1333183	BnaA07g06480D
5	Brassica napus	GCA_000751015.1	LK031811AST_PRJEB5043_v1	1335741	1337950	BnaA07g06490D	p450,CYP76C
5	Brassica napus	GCA_000751015.1	LK031811AST_PRJEB5043_v1	1350238	1354560	BnaA07g06500D	SQHop_cyclase_C,SQHop_cyclase_N,Prenyltrans,sterol
5	Brassica napus	GCA_000751015.1	LK031811AST_PRJEB5043_v1	1355157	1361383	BnaA07g06510D	CMAS,Methyltransf_25,Methyltransf_31,Methyltransf_12,Methyltransf_11,Methyltransf_23,MTS,NodS
5	Brassica napus	GCA_000751015.1	LK031811AST_PRJEB5043_v1	1368038	1372451	BnaA07g06520D	CMAS,Methyltransf_25,Methyltransf_12,Methyltransf_31,Methyltransf_11,Methyltransf_23,MTS,Amino_oxidase,NodS
5	Brassica napus	GCA_000751015.1	LK031811AST_PRJEB5043_v1	1411747	1417412	BnaA07g06530D	EXS,SPX
5	Brassica napus	GCA_000751015.1	LK031811AST_PRJEB5043_v1	1418100	1418643	BnaA07g06540D	GMC_oxred_C
5	Brassica napus	GCA_000751015.1	LK031811AST_PRJEB5043_v1	1418716	1421324	BnaA07g06550D	GMC_oxred_N,FAD_binding_2
6	Brassica napus	GCA_000751015.1	LK031840AST_PRJEB5043_v1	366713	371776	BnaC07g08080D	EXS,SPX
6	Brassica napus	GCA_000751015.1	LK031840AST_PRJEB5043_v1	452836	454381	BnaC07g08070D	Peptidase_C48
6	Brassica napus	GCA_000751015.1	LK031840AST_PRJEB5043_v1	454432	455378	BnaC07g08060D
6	Brassica napus	GCA_000751015.1	LK031840AST_PRJEB5043_v1	470753	471742	BnaC07g08050D
6	Brassica napus	GCA_000751015.1	LK031840AST_PRJEB5043_v1	471887	472898	BnaC07g08040D	CMAS,Methyltransf_25,Methyltransf_31,Methyltransf_12,Methyltransf_11,Methyltransf_23,MTS,NodS
6	Brassica napus	GCA_000751015.1	LK031840AST_PRJEB5043_v1	473880	475646	BnaC07g08030D	SQHop_cyclase_C,sterol
6	Brassica napus	GCA_000751015.1	LK031840AST_PRJEB5043_v1	478892	483278	BnaC07g08020D	SQHop_cyclase_C,SQHop_cyclase_N,Prenyltrans,sterol
6	Brassica napus	GCA_000751015.1	LK031840AST_PRJEB5043_v1	493700	495803	BnaC07g08010D	p450,CYP76C
6	Brassica napus	GCA_000751015.1	LK031840AST_PRJEB5043_v1	508962	511003	BnaC07g08000D	Uricase
6	Brassica napus	GCA_000751015.1	LK031840AST_PRJEB5043_v1	514387	515263	BnaC07g07990D	Cyanate_lyase
6	Brassica napus	GCA_000751015.1	LK031840AST_PRJEB5043_v1	528689	530978	BnaC07g07980D	DUF223,Rep_fac-A_C
6	Brassica napus	GCA_000751015.1	LK031840AST_PRJEB5043_v1	587784	592870	BnaC07g07970D	CMAS,Amino_oxidase,NAD_binding_8,Methyltransf_25,Methyltransf_11,Methyltransf_12,Methyltransf_31,Methyltransf_23,MTS,NodS
7	Brassica napus	GCA_000751015.1	LK031874AST_PRJEB5043_v1	1126656	1131550	BnaA03g38100D	Aconitase,Aconitase_C
7	Brassica napus	GCA_000751015.1	LK031874AST_PRJEB5043_v1	1132226	1134732	BnaA03g38110D	EamA
7	Brassica napus	GCA_000751015.1	LK031874AST_PRJEB5043_v1	1135894	1138581	BnaA03g38120D	Xan_ur_permease
7	Brassica napus	GCA_000751015.1	LK031874AST_PRJEB5043_v1	1140309	1143974	BnaA03g38130D	MCM,MCM_OB,MCM_N,Mg_chelatase
7	Brassica napus	GCA_000751015.1	LK031874AST_PRJEB5043_v1	1145638	1149177	BnaA03g38140D	E1-E2_ATPase,Hydrolase,Cation_ATPase_N
7	Brassica napus	GCA_000751015.1	LK031874AST_PRJEB5043_v1	1151494	1156582	BnaA03g38150D	SQHop_cyclase_C,SQHop_cyclase_N,Prenyltrans,sterol
7	Brassica napus	GCA_000751015.1	LK031874AST_PRJEB5043_v1	1159953	1163057	BnaA03g38160D	Pkinase,Pkinase_Tyr,Usp
7	Brassica napus	GCA_000751015.1	LK031874AST_PRJEB5043_v1	1164233	1165049	BnaA03g38170D
7	Brassica napus	GCA_000751015.1	LK031874AST_PRJEB5043_v1	1167195	1168949	BnaA03g38180D	Glyco_hydro_16,XET_C
7	Brassica napus	GCA_000751015.1	LK031874AST_PRJEB5043_v1	1178681	1179977	BnaA03g38190D	Snf7
7	Brassica napus	GCA_000751015.1	LK031874AST_PRJEB5043_v1	1181715	1188005	BnaA03g38200D	TPR_2,TPR_12,TPR_8,TPR_19,TPR_16,TPR_6,TPR_7
8	Brassica napus	GCA_000751015.1	LK032950AST_PRJEB5043_v1	2403	2584	BnaC03g74350D
8	Brassica napus	GCA_000751015.1	LK032950AST_PRJEB5043_v1	2676	3591	BnaC03g74360D
8	Brassica napus	GCA_000751015.1	LK032950AST_PRJEB5043_v1	4703	7873	BnaC03g74370D	Pkinase_Tyr,Pkinase,Usp
8	Brassica napus	GCA_000751015.1	LK032950AST_PRJEB5043_v1	11339	16113	BnaC03g74380D	SQHop_cyclase_C,SQHop_cyclase_N,Prenyltrans,sterol
8	Brassica napus	GCA_000751015.1	LK032950AST_PRJEB5043_v1	22773	26322	BnaC03g74390D	E1-E2_ATPase,Hydrolase,Cation_ATPase_N
8	Brassica napus	GCA_000751015.1	LK032950AST_PRJEB5043_v1	27911	31678	BnaC03g74400D	MCM,MCM_OB,MCM_N,Mg_chelatase
8	Brassica napus	GCA_000751015.1	LK032950AST_PRJEB5043_v1	50370	50568	BnaC03g74410D
8	Brassica napus	GCA_000751015.1	LK032950AST_PRJEB5043_v1	56102	59747	BnaC03g74420D	Pkinase,Pkinase_Tyr,LRR_8,LRRNT_2
8	Brassica napus	GCA_000751015.1	LK032950AST_PRJEB5043_v1	61109	63841	BnaC03g74430D	Xan_ur_permease
9	Capsella rubella	Crubella_183_v1.0 (phytozome)	scaffold_3	10515053	10519167	Carubv10015917m.g.v1.0	Pkinase,Pkinase_Tyr,Usp
9	Capsella rubella	Crubella_183_v1.0 (phytozome)	scaffold_3	10520896	10522249	Carubv10015548m.g.v1.0	LRR_8,LRRNT_2,Pkinase_Tyr,Pkinase
9	Capsella rubella	Crubella_183_v1.0 (phytozome)	scaffold_3	10522350	10523019	Carubv10015422m.g.v1.0	Pkinase,Pkinase_Tyr
9	Capsella rubella	Crubella_183_v1.0 (phytozome)	scaffold_3	10527477	10529739	Carubv10015669m.g.v1.0	MULE,DBD_Tnp_Mut
9	Capsella rubella	Crubella_183_v1.0 (phytozome)	scaffold_3	10531665	10535153	Carubv10014293m.g.v1.0	HEM4
9	Capsella rubella	Crubella_183_v1.0 (phytozome)	scaffold_3	10542534	10547996	Carubv10013036m.g.v1.0	SQHop_cyclase_C,SQHop_cyclase_N,Prenyltrans,sterol
9	Capsella rubella	Crubella_183_v1.0 (phytozome)	scaffold_3	10565488	10565878	Carubv10015027m.g.v1.0
9	Capsella rubella	Crubella_183_v1.0 (phytozome)	scaffold_3	10570647	10571325	Carubv10015233m.g.v1.0	zf-RING_2
9	Capsella rubella	Crubella_183_v1.0 (phytozome)	scaffold_3	10576110	10576383	Carubv10015004m.g.v1.0
9	Capsella rubella	Crubella_183_v1.0 (phytozome)	scaffold_3	10652821	10653380	Carubv10016309m.g.v1.0
9	Capsella rubella	Crubella_183_v1.0 (phytozome)	scaffold_3	10661507	10662425	Carubv10015999m.g.v1.0
10	Arabis alpina	GCA_000733195.1	CM002871.1	22523648	22525742	AALP_AA3G305500	RETICULATA-like
10	Arabis alpina	GCA_000733195.1	CM002871.1	22545714	22548030	AALP_AA3G305600	W2
10	Arabis alpina	GCA_000733195.1	CM002871.1	22567006	22567998	AALP_AA3G305700
10	Arabis alpina	GCA_000733195.1	CM002871.1	22570873	22576717	AALP_AA3G305800	rRNA_proc-arch,DSHCT,DEAD,Helicase_C
10	Arabis alpina	GCA_000733195.1	CM002871.1	22590563	22592662	AALP_AA3G306100	Pkinase,Pkinase_Tyr,LRR_8,LRRNT_2
10	Arabis alpina	GCA_000733195.1	CM002871.1	22598876	22603941	AALP_AA3G306200	SQHop_cyclase_C,Prenyltrans,SQHop_cyclase_N,sterol
10	Arabis alpina	GCA_000733195.1	CM002871.1	22604717	22605637	AALP_AA3G306300	Prefoldin_2
10	Arabis alpina	GCA_000733195.1	CM002871.1	22606128	22615781	AALP_AA3G306400	SH3_9
10	Arabis alpina	GCA_000733195.1	CM002871.1	22618612	22622179	AALP_AA3G306500	E1-E2_ATPase,Hydrolase,Cation_ATPase_N
10	Arabis alpina	GCA_000733195.1	CM002871.1	22630418	22633417	AALP_AA3G306600	Pkinase_Tyr,Pkinase,B_lectin,PAN_2,S_locus_glycop
10	Arabis alpina	GCA_000733195.1	CM002871.1	22651359	22658893	AALP_AA3G306700	ABC_membrane,ABC_tran
11	Arabis alpina	GCA_000733195.1	CM002873.1	2316031	2317622	AALP_AA5G036700	FBD,F-box,LRR_2,F-box-like
11	Arabis alpina	GCA_000733195.1	CM002873.1	2321478	2323085	AALP_AA5G036800	FBD,LRR_2,F-box
11	Arabis alpina	GCA_000733195.1	CM002873.1	2325958	2327513	AALP_AA5G036900	FBD,LRR_2,F-box
11	Arabis alpina	GCA_000733195.1	CM002873.1	2344577	2347447	AALP_AA5G037000
11	Arabis alpina	GCA_000733195.1	CM002873.1	2348855	2350778	AALP_AA5G037100	SKI
11	Arabis alpina	GCA_000733195.1	CM002873.1	2367970	2371415	AALP_AA5G037300	SQHop_cyclase_C,Prenyltrans,SQHop_cyclase_N,sterol
11	Arabis alpina	GCA_000733195.1	CM002873.1	2372348	2375268	AALP_AA5G037400	Actin
11	Arabis alpina	GCA_000733195.1	CM002873.1	2376143	2376263	AALP_AA5G037500
11	Arabis alpina	GCA_000733195.1	CM002873.1	2383867	2384719	AALP_AA5G037600	TCP
11	Arabis alpina	GCA_000733195.1	CM002873.1	2389547	2392441	AALP_AA5G037700	OPT
11	Arabis alpina	GCA_000733195.1	CM002873.1	2396512	2397846	AALP_AA5G037800
12	Arabis alpina	GCA_000733195.1	CM002873.1	5722078	5724197	AALP_AA5G077700	Methyltransf_7
12	Arabis alpina	GCA_000733195.1	CM002873.1	5743924	5744740	AALP_AA5G077800
12	Arabis alpina	GCA_000733195.1	CM002873.1	5771799	5773221	AALP_AA5G078000
12	Arabis alpina	GCA_000733195.1	CM002873.1	5779091	5780578	AALP_AA5G078100	DUF287
12	Arabis alpina	GCA_000733195.1	CM002873.1	5855022	5858685	AALP_AA5G078700	p450,Rad60-SLD_2,CYP705A
12	Arabis alpina	GCA_000733195.1	CM002873.1	5859108	5862758	AALP_AA5G078800	SQHop_cyclase_C,SQHop_cyclase_N,Prenyltrans,sterol
12	Arabis alpina	GCA_000733195.1	CM002873.1	5864224	5865417	AALP_AA5G078900	Serpin
12	Arabis alpina	GCA_000733195.1	CM002873.1	5869659	5870118	AALP_AA5G079000	Senescence_reg
12	Arabis alpina	GCA_000733195.1	CM002873.1	5889796	5890505	AALP_AA5G079300	Thioredoxin
12	Arabis alpina	GCA_000733195.1	CM002873.1	5911236	5912784	AALP_AA5G079500	SNARE
12	Arabis alpina	GCA_000733195.1	CM002873.1	5914476	5918079	AALP_AA5G079600	Mlo
13	Brassica oleracea	Boleraceacapitata_446_v1.0 (phytozome)	C03	27179169	27184089	Bol042550.v1.0	Aconitase,Aconitase_C
13	Brassica oleracea	Boleraceacapitata_446_v1.0 (phytozome)	C03	27184791	27187404	Bol042551.v1.0	EamA
13	Brassica oleracea	Boleraceacapitata_446_v1.0 (phytozome)	C03	27188544	27191275	Bol042552.v1.0	Xan_ur_permease
13	Brassica oleracea	Boleraceacapitata_446_v1.0 (phytozome)	C03	27205845	27209614	Bol042553.v1.0	MCM,MCM_OB,MCM_N,Mg_chelatase
13	Brassica oleracea	Boleraceacapitata_446_v1.0 (phytozome)	C03	27211187	27214739	Bol042554.v1.0	E1-E2_ATPase,Hydrolase,Cation_ATPase_N
13	Brassica oleracea	Boleraceacapitata_446_v1.0 (phytozome)	C03	27219220	27223991	Bol042555.v1.0	SQHop_cyclase_C,SQHop_cyclase_N,Prenyltrans,sterol
13	Brassica oleracea	Boleraceacapitata_446_v1.0 (phytozome)	C03	27237414	27239685	Bol042556.v1.0	Pkinase_Tyr,Pkinase,Usp
13	Brassica oleracea	Boleraceacapitata_446_v1.0 (phytozome)	C03	27241238	27241712	Bol042557.v1.0
13	Brassica oleracea	Boleraceacapitata_446_v1.0 (phytozome)	C03	27265072	27266836	Bol042558.v1.0	Glyco_hydro_16,XET_C
13	Brassica oleracea	Boleraceacapitata_446_v1.0 (phytozome)	C03	27285611	27286939	Bol042559.v1.0	Snf7
13	Brassica oleracea	Boleraceacapitata_446_v1.0 (phytozome)	C03	27291485	27298058	Bol042560.v1.0	TPR_2,TPR_12,TPR_8,TPR_19,TPR_16,TPR_6,TPR_7
14	Brassica oleracea	Boleraceacapitata_446_v1.0 (phytozome)	C08	25847624	25849758	Bol037293.v1.0
14	Brassica oleracea	Boleraceacapitata_446_v1.0 (phytozome)	C08	25900222	25901465	Bol037292.v1.0	Cyanate_lyase
14	Brassica oleracea	Boleraceacapitata_446_v1.0 (phytozome)	C08	25904822	25906867	Bol037291.v1.0	Uricase
14	Brassica oleracea	Boleraceacapitata_446_v1.0 (phytozome)	C08	25926746	25928743	Bol037290.v1.0	p450,CYP76C
14	Brassica oleracea	Boleraceacapitata_446_v1.0 (phytozome)	C08	25934866	25935630	Bol037289.v1.0
14	Brassica oleracea	Boleraceacapitata_446_v1.0 (phytozome)	C08	25937407	25941798	Bol037288.v1.0	SQHop_cyclase_C,SQHop_cyclase_N,Prenyltrans,sterol
14	Brassica oleracea	Boleraceacapitata_446_v1.0 (phytozome)	C08	25948121	25949779	Bol037287.v1.0	CMAS,Methyltransf_25,Methyltransf_31,Methyltransf_11
14	Brassica oleracea	Boleraceacapitata_446_v1.0 (phytozome)	C08	25975150	25981175	Bol037286.v1.0	CMAS,Methyltransf_25,Methyltransf_23,Methyltransf_12,Methyltransf_11,Methyltransf_31
14	Brassica oleracea	Boleraceacapitata_446_v1.0 (phytozome)	C08	25988291	25988566	Bol037285.v1.0
14	Brassica oleracea	Boleraceacapitata_446_v1.0 (phytozome)	C08	26004225	26004588	Bol037284.v1.0
14	Brassica oleracea	Boleraceacapitata_446_v1.0 (phytozome)	C08	26008530	26009332	Bol037283.v1.0
15	Arabidopsis halleri	Ahalleri_264_v1.1 (phytozome)	Scaffold5171	3748	9544	Araha.5171s0001.v1.1	SQHop_cyclase_C,SQHop_cyclase_N,Prenyltrans,sterol
16	Arabidopsis halleri	Ahalleri_264_v1.1 (phytozome)	Scaffold6859	215	2786	Araha.6859s0001.v1.1	Pkinase_Tyr,Pkinase
16	Arabidopsis halleri	Ahalleri_264_v1.1 (phytozome)	Scaffold6859	3188	6359	Araha.6859s0002.v1.1
16	Arabidopsis halleri	Ahalleri_264_v1.1 (phytozome)	Scaffold6859	8850	10703	Araha.6859s0003.v1.1	Sugar_tr,MFS_1
16	Arabidopsis halleri	Ahalleri_264_v1.1 (phytozome)	Scaffold6859	11429	17241	Araha.6859s0004.v1.1	SQHop_cyclase_C,SQHop_cyclase_N,Prenyltrans,sterol
17	Aethionema arabicum	Aethionema_arabicum_v2.5_32040 (CoGe)	Scaffold_34	140974	142189	AA34G00008	F-box
17	Aethionema arabicum	Aethionema_arabicum_v2.5_32040 (CoGe)	Scaffold_34	154621	155134	AA34G00009
17	Aethionema arabicum	Aethionema_arabicum_v2.5_32040 (CoGe)	Scaffold_34	155362	157040	AA34G00010	RVT_1
17	Aethionema arabicum	Aethionema_arabicum_v2.5_32040 (CoGe)	Scaffold_34	157247	158258	AA34G00011	RVT_3,zf-RVT
17	Aethionema arabicum	Aethionema_arabicum_v2.5_32040 (CoGe)	Scaffold_34	192152	193385	AA34G00012	FBA_3,FBA_1
17	Aethionema arabicum	Aethionema_arabicum_v2.5_32040 (CoGe)	Scaffold_34	195629	201665	AA34G00013	SQHop_cyclase_C,SQHop_cyclase_N,Prenyltrans,sterol
17	Aethionema arabicum	Aethionema_arabicum_v2.5_32040 (CoGe)	Scaffold_34	202504	203359	AA34G00014	FBA_3,F-box
17	Aethionema arabicum	Aethionema_arabicum_v2.5_32040 (CoGe)	Scaffold_34	221669	225059	AA34G00015	SQHop_cyclase_N,SQHop_cyclase_C,Prenyltrans,sterol
17	Aethionema arabicum	Aethionema_arabicum_v2.5_32040 (CoGe)	Scaffold_34	237117	239161	AA34G00016	NAD_binding_4,Epimerase
17	Aethionema arabicum	Aethionema_arabicum_v2.5_32040 (CoGe)	Scaffold_34	250520	254507	AA34G00017	tRNA-synt_1g,tRNA_bind,tRNA-synt_1,Anticodon_1
17	Aethionema arabicum	Aethionema_arabicum_v2.5_32040 (CoGe)	Scaffold_34	255297	256737	AA34G00018	Ribosomal_S8e
17	Aethionema arabicum	Aethionema_arabicum_v2.5_32040 (CoGe)	Scaffold_34	274288	275885	AA34G00019	zf-RVT,RVT_1
17	Aethionema arabicum	Aethionema_arabicum_v2.5_32040 (CoGe)	Scaffold_34	277877	278347	AA34G00020	RAMP4
18	Aethionema arabicum	Aethionema_arabicum_v2.5_32040 (CoGe)	Scaffold_580	20453	27080	AA580G00001	SQHop_cyclase_C,SQHop_cyclase_N,Prenyltrans,sterol
18	Aethionema arabicum	Aethionema_arabicum_v2.5_32040 (CoGe)	Scaffold_580	39738	40733	AA580G00002	RVT_2
19	Camelina sativa	GCF_000633955.1	NC_025685.1	19463562	19469072	CsLOC104709804	Pkinase,Pkinase_Tyr,Usp
19	Camelina sativa	GCF_000633955.1	NC_025685.1	19479230	19500399	CsLOC104709839	HEM4
19	Camelina sativa	GCF_000633955.1	NC_025685.1	19483846	19490663	CsLOC109126001	RVT_1,RVP_2,Retrotrans_gag,gag-asp_proteas,Asp_protease_2
19	Camelina sativa	GCF_000633955.1	NC_025685.1	19505088	19505565	CsLOC104709849	F-box
19	Camelina sativa	GCF_000633955.1	NC_025685.1	19521234	19521870	CsLOC104699413	RVP_2
19	Camelina sativa	GCF_000633955.1	NC_025685.1	19533693	19538991	CsLOC104699484	SQHop_cyclase_C,SQHop_cyclase_N,Prenyltrans,sterol
19	Camelina sativa	GCF_000633955.1	NC_025685.1	19539611	19541443	CsLOC104699454	Sugar_tr,MFS_1
19	Camelina sativa	GCF_000633955.1	NC_025685.1	19554406	19557676	CsLOC104699501	HEAT
19	Camelina sativa	GCF_000633955.1	NC_025685.1	19558077	19560682	CsLOC109124614	Pkinase_Tyr,Pkinase
19	Camelina sativa	GCF_000633955.1	NC_025685.1	19569738	19571823	CsLOC104709876	MULE,DBD_Tnp_Mut,Transposase_mut,SWIM
19	Camelina sativa	GCF_000633955.1	NC_025685.1	19575944	19576553	CsLOC104699512	Linker_histone
20	Camelina sativa	GCF_000633955.1	NC_025699.1	19822553	19824709	CsLOC104747234	Pkinase,Pkinase_Tyr,LRR_8,LRRNT_2
20	Camelina sativa	GCF_000633955.1	NC_025699.1	19840055	19840999	CsLOC109129130
20	Camelina sativa	GCF_000633955.1	NC_025699.1	19842862	19844011	CsLOC104747237	MULE,DBD_Tnp_Mut
20	Camelina sativa	GCF_000633955.1	NC_025699.1	19846355	19846930	CsLOC104747238
20	Camelina sativa	GCF_000633955.1	NC_025699.1	19903419	19904439	CsLOC104747239	Pkinase,Pkinase_Tyr,LRR_8,LRRNT_2,LRR_1
20	Camelina sativa	GCF_000633955.1	NC_025699.1	19940151	19945435	CsLOC104747242	SQHop_cyclase_C,SQHop_cyclase_N,Prenyltrans,sterol
20	Camelina sativa	GCF_000633955.1	NC_025699.1	19946089	19947913	CsLOC104747241	Sugar_tr,MFS_1
20	Camelina sativa	GCF_000633955.1	NC_025699.1	19952219	19955489	CsLOC104747243	HEAT
20	Camelina sativa	GCF_000633955.1	NC_025699.1	19955902	19958119	CsLOC104699511	Pkinase_Tyr,Pkinase
20	Camelina sativa	GCF_000633955.1	NC_025699.1	20014283	20015552	CsLOC104747246	Prefoldin_2
20	Camelina sativa	GCF_000633955.1	NC_025699.1	20016123	20025797	CsLOC104748630
21	Camelina sativa	GCF_000633955.1	NC_025703.1	17356195	17358323	CsLOC104766593	Pkinase,Pkinase_Tyr,LRR_8,LRRNT_2
21	Camelina sativa	GCF_000633955.1	NC_025703.1	17360144	17360855	CsLOC104767918	DUF4283
21	Camelina sativa	GCF_000633955.1	NC_025703.1	17367855	17370622	CsLOC104766594	HEM4
21	Camelina sativa	GCF_000633955.1	NC_025703.1	17379674	17380790	CsLOC104767920	DUF295
21	Camelina sativa	GCF_000633955.1	NC_025703.1	17457374	17461933	CsLOC109130853	Helitron_like_N,RVT_1
21	Camelina sativa	GCF_000633955.1	NC_025703.1	17464311	17469671	CsLOC104766598	SQHop_cyclase_C,SQHop_cyclase_N,Prenyltrans,sterol
21	Camelina sativa	GCF_000633955.1	NC_025703.1	17474937	17478342	CsLOC104767922	HEAT
21	Camelina sativa	GCF_000633955.1	NC_025703.1	17482130	17484027	CsLOC104767923	Pkinase,Pkinase_Tyr
21	Camelina sativa	GCF_000633955.1	NC_025703.1	17492743	17493506	CsLOC104767924	DUF1985
21	Camelina sativa	GCF_000633955.1	NC_025703.1	17525476	17526758	CsLOC104766602	Prefoldin_2
21	Camelina sativa	GCF_000633955.1	NC_025703.1	17527809	17539220	CsLOC104766603
22	Capsella grandiflora	Cgrandiflora_266_v1.1 (phytozome)	Scaffold17390	256	5142	Cagra.17390s0001.v1.1	SQHop_cyclase_C,SQHop_cyclase_N,Prenyltrans,sterol
22	Capsella grandiflora	Cgrandiflora_266_v1.1 (phytozome)	Scaffold17390	5641	7432	Cagra.17390s0002.v1.1	Sugar_tr,MFS_1
23	Arabidopsis thaliana	Athaliana_167_TAIR10 (phytozome)	Chr2	2888950	2889382	AT2G06983.TAIR10	SCRL
23	Arabidopsis thaliana	Athaliana_167_TAIR10 (phytozome)	Chr2	2895134	2900909	AT2G06990.TAIR10	rRNA_proc-arch,DSHCT,DEAD,Helicase_C
23	Arabidopsis thaliana	Athaliana_167_TAIR10 (phytozome)	Chr2	2901919	2902012	AT2G07000.TAIR10
23	Arabidopsis thaliana	Athaliana_167_TAIR10 (phytozome)	Chr2	2908472	2911198	AT2G07020.TAIR10	Pkinase,Pkinase_Tyr,Usp
23	Arabidopsis thaliana	Athaliana_167_TAIR10 (phytozome)	Chr2	2916620	2918760	AT2G07040.TAIR10	Pkinase,Pkinase_Tyr,LRRNT_2
23	Arabidopsis thaliana	Athaliana_167_TAIR10 (phytozome)	Chr2	2924628	2930295	AT2G07050.TAIR10	SQHop_cyclase_C,SQHop_cyclase_N,Prenyltrans,sterol
23	Arabidopsis thaliana	Athaliana_167_TAIR10 (phytozome)	Chr2	2952609	2953208	AT2G07110.TAIR10
23	Arabidopsis thaliana	Athaliana_167_TAIR10 (phytozome)	Chr2	2953604	2954722	AT2G07120.TAIR10	FBA_1,FBA_3
23	Arabidopsis thaliana	Athaliana_167_TAIR10 (phytozome)	Chr2	2957560	2959851	AT2G07140.TAIR10	FBA_1,F-box,F-box-like
23	Arabidopsis thaliana	Athaliana_167_TAIR10 (phytozome)	Chr2	2975564	2978692	AT2G07170.TAIR10	HEAT
23	Arabidopsis thaliana	Athaliana_167_TAIR10 (phytozome)	Chr2	2981081	2983271	AT2G07180.TAIR10	Pkinase_Tyr,Pkinase
24	Arabidopsis thaliana	Athaliana_167_TAIR10 (phytozome)	Chr3	16488715	16489705	AT3G45080.TAIR10	Sulfotransfer_1
24	Arabidopsis thaliana	Athaliana_167_TAIR10 (phytozome)	Chr3	16490751	16494452	AT3G45090.TAIR10
24	Arabidopsis thaliana	Athaliana_167_TAIR10 (phytozome)	Chr3	16496810	16497290	AT3G45093.TAIR10
24	Arabidopsis thaliana	Athaliana_167_TAIR10 (phytozome)	Chr3	16504647	16506858	AT3G45100.TAIR10	PIGA,Glyco_transf_4,Glycos_transf_1,Glyco_trans_1_4,Glyco_trans_4_4
24	Arabidopsis thaliana	Athaliana_167_TAIR10 (phytozome)	Chr3	16508169	16508532	AT3G45110.TAIR10
24	Arabidopsis thaliana	Athaliana_167_TAIR10 (phytozome)	Chr3	16512551	16517522	AT3G45130.TAIR10	SQHop_cyclase_C,SQHop_cyclase_N,Prenyltrans,sterol
24	Arabidopsis thaliana	Athaliana_167_TAIR10 (phytozome)	Chr3	16525436	16529233	AT3G45140.TAIR10	Lipoxygenase,PLAT
24	Arabidopsis thaliana	Athaliana_167_TAIR10 (phytozome)	Chr3	16531178	16531676	AT3G45150.TAIR10	TCP
24	Arabidopsis thaliana	Athaliana_167_TAIR10 (phytozome)	Chr3	16533654	16533930	AT3G45160.TAIR10
24	Arabidopsis thaliana	Athaliana_167_TAIR10 (phytozome)	Chr3	16537537	16538232	AT3G45170.TAIR10	GATA
24	Arabidopsis thaliana	Athaliana_167_TAIR10 (phytozome)	Chr3	16538990	16539212	AT3G45180.TAIR10	ubiquitin,Ubiquitin_2
25	Brassica rapa	BrapaFPsc_277_v1.3 (phytozome)	A03	21109465	21111958	Brara.C04048.v1.3	EamA
25	Brassica rapa	BrapaFPsc_277_v1.3 (phytozome)	A03	21113131	21115813	Brara.C04049.v1.3	Xan_ur_permease
25	Brassica rapa	BrapaFPsc_277_v1.3 (phytozome)	A03	21117157	21120289	Brara.C04050.v1.3	Pkinase,Pkinase_Tyr,LRR_8,LRRNT_2
25	Brassica rapa	BrapaFPsc_277_v1.3 (phytozome)	A03	21123099	21126787	Brara.C04051.v1.3	MCM,MCM_OB,MCM_N,Mg_chelatase
25	Brassica rapa	BrapaFPsc_277_v1.3 (phytozome)	A03	21128319	21131860	Brara.C04052.v1.3	E1-E2_ATPase,Hydrolase,Cation_ATPase_N
25	Brassica rapa	BrapaFPsc_277_v1.3 (phytozome)	A03	21134283	21139329	Brara.C04053.v1.3	SQHop_cyclase_C,SQHop_cyclase_N,Prenyltrans,sterol
25	Brassica rapa	BrapaFPsc_277_v1.3 (phytozome)	A03	21141458	21144535	Brara.C04054.v1.3	Pkinase,Pkinase_Tyr,Usp
25	Brassica rapa	BrapaFPsc_277_v1.3 (phytozome)	A03	21145667	21146490	Brara.C04055.v1.3
25	Brassica rapa	BrapaFPsc_277_v1.3 (phytozome)	A03	21147756	21149512	Brara.C04056.v1.3	Glyco_hydro_16,XET_C
25	Brassica rapa	BrapaFPsc_277_v1.3 (phytozome)	A03	21157536	21158723	Brara.C04057.v1.3	Snf7
25	Brassica rapa	BrapaFPsc_277_v1.3 (phytozome)	A03	21160458	21166788	Brara.C04058.v1.3	TPR_1,TPR_2,TPR_12,TPR_8,TPR_19,TPR_16,TPR_6,TPR_7
26	Brassica rapa	BrapaFPsc_277_v1.3 (phytozome)	A07	7516529	7518963	Brara.G00590.v1.3	Peptidase_S10
26	Brassica rapa	BrapaFPsc_277_v1.3 (phytozome)	A07	7541537	7544769	Brara.G00591.v1.3	GMC_oxred_N,GMC_oxred_C,FAD_binding_2
26	Brassica rapa	BrapaFPsc_277_v1.3 (phytozome)	A07	7545454	7551296	Brara.G00592.v1.3	EXS,SPX
26	Brassica rapa	BrapaFPsc_277_v1.3 (phytozome)	A07	7601662	7606188	Brara.G00593.v1.3	CMAS,Amino_oxidase
26	Brassica rapa	BrapaFPsc_277_v1.3 (phytozome)	A07	7609396	7619322	Brara.G00594.v1.3	CMAS,Amino_oxidase,Methyltransf_25,DAO,NAD_binding_8,Methyltransf_23,Methyltransf_12,Methyltransf_11,Methyltransf_31,MTS,NodS
26	Brassica rapa	BrapaFPsc_277_v1.3 (phytozome)	A07	7619934	7624208	Brara.G00595.v1.3	SQHop_cyclase_C,SQHop_cyclase_N,Prenyltrans,sterol
26	Brassica rapa	BrapaFPsc_277_v1.3 (phytozome)	A07	7634179	7636386	Brara.G00596.v1.3	p450,CYP76C
26	Brassica rapa	BrapaFPsc_277_v1.3 (phytozome)	A07	7649732	7651669	Brara.G00597.v1.3	Uricase
26	Brassica rapa	BrapaFPsc_277_v1.3 (phytozome)	A07	7656427	7658018	Brara.G00598.v1.3	Cyanate_lyase
26	Brassica rapa	BrapaFPsc_277_v1.3 (phytozome)	A07	7666531	7666829	Brara.G00599.v1.3
26	Brassica rapa	BrapaFPsc_277_v1.3 (phytozome)	A07	7680077	7685129	Brara.G00600.v1.3	CMAS,Amino_oxidase,NAD_binding_8,Methyltransf_25,Methyltransf_11,Methyltransf_12,Methyltransf_31,Methyltransf_23,MTS,NodS
27	Arabidopsis lyrata	Alyrata_384_v2.1 (phytozome)	scaffold_3	14854426	14854972	AL3G43980.v2.1
27	Arabidopsis lyrata	Alyrata_384_v2.1 (phytozome)	scaffold_3	14884523	14885621	AL3G44020.v2.1	DUF295,F-box
27	Arabidopsis lyrata	Alyrata_384_v2.1 (phytozome)	scaffold_3	14895783	14896932	AL3G44030.v2.1	DUF295,F-box
27	Arabidopsis lyrata	Alyrata_384_v2.1 (phytozome)	scaffold_3	14897921	14899335	AL3G44040.v2.1	Nop,Prp31_C
27	Arabidopsis lyrata	Alyrata_384_v2.1 (phytozome)	scaffold_3	15044034	15044734	AL3G44060.v2.1	DUF295
27	Arabidopsis lyrata	Alyrata_384_v2.1 (phytozome)	scaffold_3	15054098	15060006	AL3G44070.v2.1	SQHop_cyclase_C,SQHop_cyclase_N,Prenyltrans,sterol
27	Arabidopsis lyrata	Alyrata_384_v2.1 (phytozome)	scaffold_3	15060729	15062572	AL3G44080.v2.1	Sugar_tr,MFS_1
27	Arabidopsis lyrata	Alyrata_384_v2.1 (phytozome)	scaffold_3	15063844	15064143	AL3G44090.v2.1
27	Arabidopsis lyrata	Alyrata_384_v2.1 (phytozome)	scaffold_3	15075793	15078996	AL3G44100.v2.1	HEAT
27	Arabidopsis lyrata	Alyrata_384_v2.1 (phytozome)	scaffold_3	15079363	15081877	AL3G44110.v2.1	Pkinase_Tyr,Pkinase
27	Arabidopsis lyrata	Alyrata_384_v2.1 (phytozome)	scaffold_3	15100929	15101487	AL3G44130.v2.1	Prefoldin_2
28	Arabidopsis lyrata	Alyrata_384_v2.1 (phytozome)	scaffold_5	11712470	11716036	AL5G23580.v2.1
28	Arabidopsis lyrata	Alyrata_384_v2.1 (phytozome)	scaffold_5	11718392	11719396	AL5G23590.v2.1
28	Arabidopsis lyrata	Alyrata_384_v2.1 (phytozome)	scaffold_5	11724404	11726777	AL5G23600.v2.1	PIGA,Glyco_transf_4,Glycos_transf_1,Glyco_trans_1_4,Glyco_trans_4_4
28	Arabidopsis lyrata	Alyrata_384_v2.1 (phytozome)	scaffold_5	11727880	11728537	AL5G23610.v2.1	TCP
28	Arabidopsis lyrata	Alyrata_384_v2.1 (phytozome)	scaffold_5	11734515	11734662	AL5G23620.v2.1
28	Arabidopsis lyrata	Alyrata_384_v2.1 (phytozome)	scaffold_5	11749750	11754028	AL5G23630.v2.1	SQHop_cyclase_C,SQHop_cyclase_N,Prenyltrans,sterol
28	Arabidopsis lyrata	Alyrata_384_v2.1 (phytozome)	scaffold_5	11761658	11762178	AL5G23640.v2.1
28	Arabidopsis lyrata	Alyrata_384_v2.1 (phytozome)	scaffold_5	11771994	11773173	AL5G23650.v2.1	DUF2921
28	Arabidopsis lyrata	Alyrata_384_v2.1 (phytozome)	scaffold_5	11773727	11777480	AL5G23660.v2.1	Lipoxygenase,PLAT
28	Arabidopsis lyrata	Alyrata_384_v2.1 (phytozome)	scaffold_5	11781727	11782267	AL5G23670.v2.1	TCP
28	Arabidopsis lyrata	Alyrata_384_v2.1 (phytozome)	scaffold_5	11786395	11787769	AL5G23680.v2.1	FBA_3,F-box

## Sheet: CladeI
Table S5. 126 OSC-centric GNs identified in this study (Clade I).
cluster	plant	assembly	record	start	end	gene	pfam
1	Boechera stricta	Bstricta_278_v1.2 (phytozome)	Scaffold20129	1828063	1831692	Bostr.20129s0326.v1.2	TPR_16
1	Boechera stricta	Bstricta_278_v1.2 (phytozome)	Scaffold20129	1832873	1837454	Bostr.20129s0327.v1.2	H_PPase
1	Boechera stricta	Bstricta_278_v1.2 (phytozome)	Scaffold20129	1837641	1838527	Bostr.20129s0328.v1.2
1	Boechera stricta	Bstricta_278_v1.2 (phytozome)	Scaffold20129	1841715	1844197	Bostr.20129s0329.v1.2	mTERF
1	Boechera stricta	Bstricta_278_v1.2 (phytozome)	Scaffold20129	1844917	1848072	Bostr.20129s0330.v1.2	Pkinase_Tyr,Pkinase,Usp
1	Boechera stricta	Bstricta_278_v1.2 (phytozome)	Scaffold20129	1848683	1851701	Bostr.20129s0331.v1.2	SQHop_cyclase_C,SQHop_cyclase_N,Prenyltrans,cladeI
1	Boechera stricta	Bstricta_278_v1.2 (phytozome)	Scaffold20129	1853327	1863974	Bostr.20129s0332.v1.2	SQHop_cyclase_C,SQHop_cyclase_N,Prenyltrans,cladeI
1	Boechera stricta	Bstricta_278_v1.2 (phytozome)	Scaffold20129	1868918	1874276	Bostr.20129s0333.v1.2	SQHop_cyclase_C,SQHop_cyclase_N,Prenyltrans,cladeI
1	Boechera stricta	Bstricta_278_v1.2 (phytozome)	Scaffold20129	1875669	1879097	Bostr.20129s0334.v1.2	Pkinase,Pkinase_Tyr,LRR_8,LRRNT_2
1	Boechera stricta	Bstricta_278_v1.2 (phytozome)	Scaffold20129	1882717	1884165	Bostr.20129s0335.v1.2	Transferase,ACT_IIIb
1	Boechera stricta	Bstricta_278_v1.2 (phytozome)	Scaffold20129	1887461	1888070	Bostr.20129s0336.v1.2
1	Boechera stricta	Bstricta_278_v1.2 (phytozome)	Scaffold20129	1888976	1896042	Bostr.20129s0337.v1.2	HAT_KAT11,zf-TAZ,ZZ
1	Boechera stricta	Bstricta_278_v1.2 (phytozome)	Scaffold20129	1897206	1899088	Bostr.20129s0338.v1.2	Fer4,Fer4_7,Fer4_10,Fer4_9,Fer4_4
2	Boechera stricta	Bstricta_278_v1.2 (phytozome)	Scaffold26959	2324671	2325740	Bostr.26959s0270.v1.2
2	Boechera stricta	Bstricta_278_v1.2 (phytozome)	Scaffold26959	2331963	2333240	Bostr.26959s0271.v1.2	HLH
2	Boechera stricta	Bstricta_278_v1.2 (phytozome)	Scaffold26959	2337310	2339461	Bostr.26959s0272.v1.2	Pkinase,Pkinase_Tyr
2	Boechera stricta	Bstricta_278_v1.2 (phytozome)	Scaffold26959	2339916	2340738	Bostr.26959s0273.v1.2
2	Boechera stricta	Bstricta_278_v1.2 (phytozome)	Scaffold26959	2360076	2360541	Bostr.26959s0274.v1.2	HSP20
2	Boechera stricta	Bstricta_278_v1.2 (phytozome)	Scaffold26959	2366760	2371613	Bostr.26959s0275.v1.2	SQHop_cyclase_C,SQHop_cyclase_N,Prenyltrans,cladeI
2	Boechera stricta	Bstricta_278_v1.2 (phytozome)	Scaffold26959	2382015	2384380	Bostr.26959s0276.v1.2	PfkB
2	Boechera stricta	Bstricta_278_v1.2 (phytozome)	Scaffold26959	2393887	2395481	Bostr.26959s0277.v1.2	EF-hand_1,EF-hand_7,EF-hand_8,EF-hand_6,EF-hand_5,EF-hand_4
2	Boechera stricta	Bstricta_278_v1.2 (phytozome)	Scaffold26959	2399122	2399596	Bostr.26959s0278.v1.2	EF-hand_1,EF-hand_7,EF-hand_6,EF-hand_5,EF-hand_8
2	Boechera stricta	Bstricta_278_v1.2 (phytozome)	Scaffold26959	2416863	2418134	Bostr.26959s0279.v1.2	Myb_DNA-binding,Myb_DNA-bind_6
2	Boechera stricta	Bstricta_278_v1.2 (phytozome)	Scaffold26959	2437841	2438680	Bostr.26959s0280.v1.2	C2
3	Eutrema salsugineum	Esalsugineum_173_v1.0 (phytozome)	scaffold_11	871843	873357	Thhalv10022844m.g.v1.0	Pyrophosphatase
3	Eutrema salsugineum	Esalsugineum_173_v1.0 (phytozome)	scaffold_11	873644	877243	Thhalv10022567m.g.v1.0	Noc2
3	Eutrema salsugineum	Esalsugineum_173_v1.0 (phytozome)	scaffold_11	882142	882643	Thhalv10022919m.g.v1.0
3	Eutrema salsugineum	Esalsugineum_173_v1.0 (phytozome)	scaffold_11	892083	892446	Thhalv10023197m.g.v1.0
3	Eutrema salsugineum	Esalsugineum_173_v1.0 (phytozome)	scaffold_11	896975	900066	Thhalv10022698m.g.v1.0	DEAD,Helicase_C,ResIII
3	Eutrema salsugineum	Esalsugineum_173_v1.0 (phytozome)	scaffold_11	900873	906548	Thhalv10022563m.g.v1.0	SQHop_cyclase_C,SQHop_cyclase_N,Prenyltrans,cladeI
3	Eutrema salsugineum	Esalsugineum_173_v1.0 (phytozome)	scaffold_11	907493	908088	Thhalv10023194m.g.v1.0	Ribosomal_L9_N,Ribosomal_L9_C
3	Eutrema salsugineum	Esalsugineum_173_v1.0 (phytozome)	scaffold_11	909399	909600	Thhalv10022954m.g.v1.0
3	Eutrema salsugineum	Esalsugineum_173_v1.0 (phytozome)	scaffold_11	914173	915748	Thhalv10022958m.g.v1.0	AAA_assoc,AAA
3	Eutrema salsugineum	Esalsugineum_173_v1.0 (phytozome)	scaffold_11	925145	925526	Thhalv10023088m.g.v1.0	SCRL
3	Eutrema salsugineum	Esalsugineum_173_v1.0 (phytozome)	scaffold_11	928184	929486	Thhalv10022821m.g.v1.0	Pkinase,Pkinase_Tyr
4	Eutrema salsugineum	Esalsugineum_173_v1.0 (phytozome)	scaffold_5	9785625	9788763	Thhalv10007372m.g.v1.0	Methyltransf_32
4	Eutrema salsugineum	Esalsugineum_173_v1.0 (phytozome)	scaffold_5	9789269	9790079	Thhalv10009082m.g.v1.0	B3
4	Eutrema salsugineum	Esalsugineum_173_v1.0 (phytozome)	scaffold_5	9792192	9794859	Thhalv10006806m.g.v1.0
4	Eutrema salsugineum	Esalsugineum_173_v1.0 (phytozome)	scaffold_5	9795420	9798810	Thhalv10006845m.g.v1.0
4	Eutrema salsugineum	Esalsugineum_173_v1.0 (phytozome)	scaffold_5	9799628	9802656	Thhalv10007778m.g.v1.0	RRM_1
4	Eutrema salsugineum	Esalsugineum_173_v1.0 (phytozome)	scaffold_5	9803087	9806305	Thhalv10007055m.g.v1.0	SQHop_cyclase_C,SQHop_cyclase_N,Prenyltrans,cladeI
4	Eutrema salsugineum	Esalsugineum_173_v1.0 (phytozome)	scaffold_5	9809963	9810170	Thhalv10009279m.g.v1.0
4	Eutrema salsugineum	Esalsugineum_173_v1.0 (phytozome)	scaffold_5	9810192	9811435	Thhalv10008810m.g.v1.0	HORMA
4	Eutrema salsugineum	Esalsugineum_173_v1.0 (phytozome)	scaffold_5	9811923	9814536	Thhalv10007520m.g.v1.0	Glycos_transf_1,Glyco_trans_1_4,Glyco_trans_4_4
4	Eutrema salsugineum	Esalsugineum_173_v1.0 (phytozome)	scaffold_5	9814957	9816454	Thhalv10008113m.g.v1.0	Per1
4	Eutrema salsugineum	Esalsugineum_173_v1.0 (phytozome)	scaffold_5	9817595	9823678	Thhalv10006808m.g.v1.0	MOSC,Aminotran_5,MOSC_N
5	Eutrema salsugineum	Esalsugineum_173_v1.0 (phytozome)	scaffold_9	755570	757559	Thhalv10019110m.g.v1.0	Fer4,Fer4_7,Fer4_10,Fer4_9,Fer4_4
5	Eutrema salsugineum	Esalsugineum_173_v1.0 (phytozome)	scaffold_9	758693	765733	Thhalv10018000m.g.v1.0	HAT_KAT11,zf-TAZ,ZZ
5	Eutrema salsugineum	Esalsugineum_173_v1.0 (phytozome)	scaffold_9	766766	767436	Thhalv10019269m.g.v1.0
5	Eutrema salsugineum	Esalsugineum_173_v1.0 (phytozome)	scaffold_9	769882	771341	Thhalv10018518m.g.v1.0	Transferase,ACT_IIIb
5	Eutrema salsugineum	Esalsugineum_173_v1.0 (phytozome)	scaffold_9	774463	777935	Thhalv10019668m.g.v1.0	Pkinase,Pkinase_Tyr,LRR_8,LRRNT_2,LRR_1
5	Eutrema salsugineum	Esalsugineum_173_v1.0 (phytozome)	scaffold_9	778305	784017	Thhalv10018166m.g.v1.0	SQHop_cyclase_C,SQHop_cyclase_N,Prenyltrans,cladeI
5	Eutrema salsugineum	Esalsugineum_173_v1.0 (phytozome)	scaffold_9	787689	793102	Thhalv10018165m.g.v1.0	SQHop_cyclase_C,SQHop_cyclase_N,Prenyltrans,cladeI
5	Eutrema salsugineum	Esalsugineum_173_v1.0 (phytozome)	scaffold_9	794650	797863	Thhalv10018168m.g.v1.0	Pkinase_Tyr,Pkinase,Usp,OEP
5	Eutrema salsugineum	Esalsugineum_173_v1.0 (phytozome)	scaffold_9	800064	802672	Thhalv10018313m.g.v1.0	mTERF
5	Eutrema salsugineum	Esalsugineum_173_v1.0 (phytozome)	scaffold_9	804541	808982	Thhalv10018137m.g.v1.0	H_PPase
5	Eutrema salsugineum	Esalsugineum_173_v1.0 (phytozome)	scaffold_9	810326	813805	Thhalv10018805m.g.v1.0	TPR_16
5	Eutrema salsugineum	Esalsugineum_173_v1.0 (phytozome)	scaffold_9	814051	816423	Thhalv10018480m.g.v1.0	PseudoU_synth_2
6	Brassica napus	GCA_000751015.1	LK031817AST_PRJEB5043_v1	952448	954046	BnaC06g20310D	UQ_con
6	Brassica napus	GCA_000751015.1	LK031817AST_PRJEB5043_v1	954805	955912	BnaC06g20300D	Reticulon
6	Brassica napus	GCA_000751015.1	LK031817AST_PRJEB5043_v1	956400	960337	BnaC06g20290D	ATP-synt_ab,ATP-synt_ab_Xtn,ATP-synt_ab_N
6	Brassica napus	GCA_000751015.1	LK031817AST_PRJEB5043_v1	961695	964382	BnaC06g20280D	TPR_16
6	Brassica napus	GCA_000751015.1	LK031817AST_PRJEB5043_v1	964968	965949	BnaC06g20270D
6	Brassica napus	GCA_000751015.1	LK031817AST_PRJEB5043_v1	983017	986458	BnaC06g20260D	SQHop_cyclase_C,SQHop_cyclase_N,Prenyltrans,cladeI
6	Brassica napus	GCA_000751015.1	LK031817AST_PRJEB5043_v1	986623	995236	BnaC06g20250D	Pkinase,Pkinase_Tyr
6	Brassica napus	GCA_000751015.1	LK031817AST_PRJEB5043_v1	1000196	1002362	BnaC06g20240D	Transferase,ACT_IIIb
6	Brassica napus	GCA_000751015.1	LK031817AST_PRJEB5043_v1	1040261	1040552	BnaC06g20230D	Transferase,ACT_IIIb
6	Brassica napus	GCA_000751015.1	LK031817AST_PRJEB5043_v1	1045302	1045422	BnaC06g20220D
6	Brassica napus	GCA_000751015.1	LK031817AST_PRJEB5043_v1	1046909	1047044	BnaC06g20210D
7	Brassica napus	GCA_000751015.1	LK031850AST_PRJEB5043_v1	522389	524963	BnaA07g34590D	EPL1
7	Brassica napus	GCA_000751015.1	LK031850AST_PRJEB5043_v1	525279	527052	BnaA07g34580D	Fer4,Fer4_7,Fer4_10,Fer4_9,Fer4_4
7	Brassica napus	GCA_000751015.1	LK031850AST_PRJEB5043_v1	527796	534410	BnaA07g34570D	HAT_KAT11,zf-TAZ,ZZ,PHD
7	Brassica napus	GCA_000751015.1	LK031850AST_PRJEB5043_v1	539379	541062	BnaA07g34560D	Transferase,ACT_IIIb
7	Brassica napus	GCA_000751015.1	LK031850AST_PRJEB5043_v1	543465	546751	BnaA07g34550D	Pkinase,Pkinase_Tyr,LRR_8,LRRNT_2
7	Brassica napus	GCA_000751015.1	LK031850AST_PRJEB5043_v1	546926	551265	BnaA07g34540D	SQHop_cyclase_C,SQHop_cyclase_N,Prenyltrans,cladeI
7	Brassica napus	GCA_000751015.1	LK031850AST_PRJEB5043_v1	554523	559074	BnaA07g34530D	SQHop_cyclase_C,SQHop_cyclase_N,Prenyltrans,cladeI
7	Brassica napus	GCA_000751015.1	LK031850AST_PRJEB5043_v1	560722	567312	BnaA07g34520D	mTERF,Pkinase_Tyr,Pkinase,Usp
7	Brassica napus	GCA_000751015.1	LK031850AST_PRJEB5043_v1	567926	571958	BnaA07g34510D	H_PPase
7	Brassica napus	GCA_000751015.1	LK031850AST_PRJEB5043_v1	573107	575385	BnaA07g34500D	PseudoU_synth_2
7	Brassica napus	GCA_000751015.1	LK031850AST_PRJEB5043_v1	576278	579957	BnaA07g34490D	ATP-synt_ab,ATP-synt_ab_Xtn,ATP-synt_ab_N
7	Brassica napus	GCA_000751015.1	LK031850AST_PRJEB5043_v1	585366	586431	BnaA07g34480D
8	Brassica napus	GCA_000751015.1	LK031855AST_PRJEB5043_v1	1247775	1248832	BnaC06g39320D
8	Brassica napus	GCA_000751015.1	LK031855AST_PRJEB5043_v1	1250398	1254187	BnaC06g39330D	ATP-synt_ab,ATP-synt_ab_Xtn,ATP-synt_ab_N
8	Brassica napus	GCA_000751015.1	LK031855AST_PRJEB5043_v1	1254987	1257288	BnaC06g39340D	PseudoU_synth_2
8	Brassica napus	GCA_000751015.1	LK031855AST_PRJEB5043_v1	1260275	1264432	BnaC06g39350D	H_PPase
8	Brassica napus	GCA_000751015.1	LK031855AST_PRJEB5043_v1	1265066	1271827	BnaC06g39360D	mTERF,Pkinase_Tyr,Pkinase,Usp
8	Brassica napus	GCA_000751015.1	LK031855AST_PRJEB5043_v1	1271929	1277209	BnaC06g39370D	SQHop_cyclase_C,SQHop_cyclase_N,Prenyltrans,cladeI
8	Brassica napus	GCA_000751015.1	LK031855AST_PRJEB5043_v1	1280931	1286705	BnaC06g39380D	SQHop_cyclase_C,SQHop_cyclase_N,Prenyltrans,cladeI
8	Brassica napus	GCA_000751015.1	LK031855AST_PRJEB5043_v1	1286872	1290174	BnaC06g39390D	Pkinase,Pkinase_Tyr,LRR_8,LRRNT_2
8	Brassica napus	GCA_000751015.1	LK031855AST_PRJEB5043_v1	1293309	1295237	BnaC06g39400D	Transferase,ACT_IIIb
8	Brassica napus	GCA_000751015.1	LK031855AST_PRJEB5043_v1	1300175	1306857	BnaC06g39410D	HAT_KAT11,zf-TAZ,ZZ,PHD
8	Brassica napus	GCA_000751015.1	LK031855AST_PRJEB5043_v1	1307609	1309454	BnaC06g39420D	Fer4,Fer4_7,Fer4_10,Fer4_9,Fer4_4
8	Brassica napus	GCA_000751015.1	LK031855AST_PRJEB5043_v1	1309761	1312340	BnaC06g39430D	EPL1
9	Brassica napus	GCA_000751015.1	LK031990AST_PRJEB5043_v1	49375	49546	BnaC08g11030D
9	Brassica napus	GCA_000751015.1	LK031990AST_PRJEB5043_v1	58410	58696	BnaC08g11040D
9	Brassica napus	GCA_000751015.1	LK031990AST_PRJEB5043_v1	61373	62468	BnaC08g11050D
9	Brassica napus	GCA_000751015.1	LK031990AST_PRJEB5043_v1	70358	77168	BnaC08g11060D	RNA_pol_Rpb1_5,RNA_pol_Rpb1_1,RNA_pol_Rpb1_6,RNA_pol_Rpb1_7,RNA_pol_Rpb1_3,RNA_pol_Rpb1_2,RNA_pol_Rpb1_R,RNA_pol_Rpb1_4
9	Brassica napus	GCA_000751015.1	LK031990AST_PRJEB5043_v1	82317	82896	BnaC08g11070D
9	Brassica napus	GCA_000751015.1	LK031990AST_PRJEB5043_v1	129041	130110	BnaC08g11080D	SQHop_cyclase_C,cladeI
9	Brassica napus	GCA_000751015.1	LK031990AST_PRJEB5043_v1	135614	136997	BnaC08g11090D
9	Brassica napus	GCA_000751015.1	LK031990AST_PRJEB5043_v1	162941	164346	BnaC08g11100D	PLATZ
9	Brassica napus	GCA_000751015.1	LK031990AST_PRJEB5043_v1	176025	176970	BnaC08g11110D
9	Brassica napus	GCA_000751015.1	LK031990AST_PRJEB5043_v1	177557	179196	BnaC08g11120D	DUF296
9	Brassica napus	GCA_000751015.1	LK031990AST_PRJEB5043_v1	191207	192721	BnaC08g11130D	IF4E
10	Brassica napus	GCA_000751015.1	LK032114AST_PRJEB5043_v1	313762	314369	BnaC06g01310D	TIR,TIR_2
10	Brassica napus	GCA_000751015.1	LK032114AST_PRJEB5043_v1	321799	323290	BnaC06g01320D	AAA_assoc,AAA
10	Brassica napus	GCA_000751015.1	LK032114AST_PRJEB5043_v1	324857	325179	BnaC06g01330D
10	Brassica napus	GCA_000751015.1	LK032114AST_PRJEB5043_v1	327143	328813	BnaC06g01340D
10	Brassica napus	GCA_000751015.1	LK032114AST_PRJEB5043_v1	329542	330019	BnaC06g01350D
10	Brassica napus	GCA_000751015.1	LK032114AST_PRJEB5043_v1	330644	331915	BnaC06g01360D	SQHop_cyclase_N,Prenyltrans,cladeI
10	Brassica napus	GCA_000751015.1	LK032114AST_PRJEB5043_v1	331992	334921	BnaC06g01370D	SQHop_cyclase_C,Prenyltrans,cladeI
10	Brassica napus	GCA_000751015.1	LK032114AST_PRJEB5043_v1	348890	350993	BnaC06g01380D
10	Brassica napus	GCA_000751015.1	LK032114AST_PRJEB5043_v1	351087	352066	BnaC06g01390D
10	Brassica napus	GCA_000751015.1	LK032114AST_PRJEB5043_v1	353312	357257	BnaC06g01400D	Noc2
10	Brassica napus	GCA_000751015.1	LK032114AST_PRJEB5043_v1	357979	358840	BnaC06g01410D	Syntaxin,SNARE
10	Brassica napus	GCA_000751015.1	LK032114AST_PRJEB5043_v1	359766	361100	BnaC06g01420D	ANAPC10
11	Brassica napus	GCA_000751015.1	LK032335AST_PRJEB5043_v1	1147	3182	BnaC04g13230D
11	Brassica napus	GCA_000751015.1	LK032335AST_PRJEB5043_v1	21233	21475	BnaC04g13220D
11	Brassica napus	GCA_000751015.1	LK032335AST_PRJEB5043_v1	30667	33142	BnaC04g13210D	SQHop_cyclase_C,Prenyltrans,cladeI
11	Brassica napus	GCA_000751015.1	LK032335AST_PRJEB5043_v1	37113	38540	BnaC04g13200D	GTP_EFTU,GTP_EFTU_D3,GTP_EFTU_D2
11	Brassica napus	GCA_000751015.1	LK032335AST_PRJEB5043_v1	40351	40648	BnaC04g13190D	FBA_3
11	Brassica napus	GCA_000751015.1	LK032335AST_PRJEB5043_v1	40829	45972	BnaC04g13180D	F-box,F-box-like
11	Brassica napus	GCA_000751015.1	LK032335AST_PRJEB5043_v1	46391	50115	BnaC04g13170D	Reticulon
11	Brassica napus	GCA_000751015.1	LK032335AST_PRJEB5043_v1	50326	50479	BnaC04g13160D
12	Brassica napus	GCA_000751015.1	LK032346AST_PRJEB5043_v1	199327	199814	BnaA06g11080D
12	Brassica napus	GCA_000751015.1	LK032346AST_PRJEB5043_v1	200193	202328	BnaA06g11090D
12	Brassica napus	GCA_000751015.1	LK032346AST_PRJEB5043_v1	207503	210347	BnaA06g11100D	Pkinase_Tyr
12	Brassica napus	GCA_000751015.1	LK032346AST_PRJEB5043_v1	215904	216937	BnaA06g11110D	Myb_DNA-binding,Myb_DNA-bind_6
12	Brassica napus	GCA_000751015.1	LK032346AST_PRJEB5043_v1	219717	220197	BnaA06g11120D
12	Brassica napus	GCA_000751015.1	LK032346AST_PRJEB5043_v1	267227	273268	BnaA06g11130D	SQHop_cyclase_C,SQHop_cyclase_N,Prenyltrans,cladeI
12	Brassica napus	GCA_000751015.1	LK032346AST_PRJEB5043_v1	273661	276377	BnaA06g11140D	RRM_1
12	Brassica napus	GCA_000751015.1	LK032346AST_PRJEB5043_v1	281318	282974	BnaA06g11150D
12	Brassica napus	GCA_000751015.1	LK032346AST_PRJEB5043_v1	284037	286524	BnaA06g11160D
12	Brassica napus	GCA_000751015.1	LK032346AST_PRJEB5043_v1	289193	289708	BnaA06g11170D
12	Brassica napus	GCA_000751015.1	LK032346AST_PRJEB5043_v1	289802	290045	BnaA06g11180D	B3
13	Brassica napus	GCA_000751015.1	LK032462AST_PRJEB5043_v1	215738	216519	BnaC05g12720D	B3
13	Brassica napus	GCA_000751015.1	LK032462AST_PRJEB5043_v1	223107	224800	BnaC05g12710D
13	Brassica napus	GCA_000751015.1	LK032462AST_PRJEB5043_v1	226920	229380	BnaC05g12700D
13	Brassica napus	GCA_000751015.1	LK032462AST_PRJEB5043_v1	230475	233502	BnaC05g12690D
13	Brassica napus	GCA_000751015.1	LK032462AST_PRJEB5043_v1	235689	238719	BnaC05g12680D	RRM_1
13	Brassica napus	GCA_000751015.1	LK032462AST_PRJEB5043_v1	239714	240047	BnaC05g12670D	SQHop_cyclase_N,Prenyltrans,cladeI
13	Brassica napus	GCA_000751015.1	LK032462AST_PRJEB5043_v1	256329	257787	BnaC05g12660D	Per1
13	Brassica napus	GCA_000751015.1	LK032462AST_PRJEB5043_v1	265090	270497	BnaC05g12650D	MOSC,Aminotran_5,MOSC_N
13	Brassica napus	GCA_000751015.1	LK032462AST_PRJEB5043_v1	272689	274070	BnaC05g12640D	PIF1
13	Brassica napus	GCA_000751015.1	LK032462AST_PRJEB5043_v1	280975	281011	BnaC05g12630D
13	Brassica napus	GCA_000751015.1	LK032462AST_PRJEB5043_v1	286119	288911	BnaC05g12620D	Rep_fac-A_C
14	Brassica napus	GCA_000751015.1	LK033618AST_PRJEB5043_v1	11367	12951	BnaA07g38410D	UQ_con
14	Brassica napus	GCA_000751015.1	LK033618AST_PRJEB5043_v1	13529	14614	BnaA07g38420D	Reticulon
14	Brassica napus	GCA_000751015.1	LK033618AST_PRJEB5043_v1	15149	18996	BnaA07g38430D	ATP-synt_ab,ATP-synt_ab_Xtn,ATP-synt_ab_N
14	Brassica napus	GCA_000751015.1	LK033618AST_PRJEB5043_v1	19652	22534	BnaA07g38440D	TPR_16
14	Brassica napus	GCA_000751015.1	LK033618AST_PRJEB5043_v1	23370	24354	BnaA07g38450D
14	Brassica napus	GCA_000751015.1	LK033618AST_PRJEB5043_v1	29351	34097	BnaA07g38460D	SQHop_cyclase_C,SQHop_cyclase_N,Prenyltrans,cladeI
14	Brassica napus	GCA_000751015.1	LK033618AST_PRJEB5043_v1	38181	39723	BnaA07g38470D	Transferase,ACT_IIIb
14	Brassica napus	GCA_000751015.1	LK033618AST_PRJEB5043_v1	47500	49293	BnaA07g38480D	Fer4,Fer4_7,Fer4_10,Fer4_9,Fer4_4
14	Brassica napus	GCA_000751015.1	LK033618AST_PRJEB5043_v1	49691	52247	BnaA07g38490D	EPL1
15	Brassica napus	GCA_000751015.1	LK049009AST_PRJEB5043_v1	25	2090	BnaCnng76020D	SQHop_cyclase_C,Prenyltrans,cladeI
16	Capsella rubella	Crubella_183_v1.0 (phytozome)	scaffold_1	5726026	5732063	Carubv10011147m.g.v1.0	MOSC,Aminotran_5,MOSC_N
16	Capsella rubella	Crubella_183_v1.0 (phytozome)	scaffold_1	5732510	5735002	Carubv10010913m.g.v1.0	AAA,RuvB_N,AAA_2,RNA_helicase
16	Capsella rubella	Crubella_183_v1.0 (phytozome)	scaffold_1	5735294	5737091	Carubv10009543m.g.v1.0	Per1
16	Capsella rubella	Crubella_183_v1.0 (phytozome)	scaffold_1	5737609	5740436	Carubv10008948m.g.v1.0	Glyco_trans_4_4,Glycos_transf_1,Glyco_trans_1_4
16	Capsella rubella	Crubella_183_v1.0 (phytozome)	scaffold_1	5740616	5741810	Carubv10010297m.g.v1.0	HORMA
16	Capsella rubella	Crubella_183_v1.0 (phytozome)	scaffold_1	5742803	5746508	Carubv10008384m.g.v1.0	SQHop_cyclase_C,SQHop_cyclase_N,Prenyltrans,cladeI
16	Capsella rubella	Crubella_183_v1.0 (phytozome)	scaffold_1	5747122	5750035	Carubv10009275m.g.v1.0	RRM_1
16	Capsella rubella	Crubella_183_v1.0 (phytozome)	scaffold_1	5751020	5753564	Carubv10008298m.g.v1.0
16	Capsella rubella	Crubella_183_v1.0 (phytozome)	scaffold_1	5755851	5756456	Carubv10012547m.g.v1.0	B3
16	Capsella rubella	Crubella_183_v1.0 (phytozome)	scaffold_1	5756924	5759780	Carubv10009211m.g.v1.0	Methyltransf_32
16	Capsella rubella	Crubella_183_v1.0 (phytozome)	scaffold_1	5761905	5763606	Carubv10012041m.g.v1.0	Pkinase_Tyr,Pkinase
17	Capsella rubella	Crubella_183_v1.0 (phytozome)	scaffold_2	13331006	13334592	Carubv10022135m.g.v1.0	TPR_16
17	Capsella rubella	Crubella_183_v1.0 (phytozome)	scaffold_2	13335821	13340254	Carubv10019817m.g.v1.0	H_PPase
17	Capsella rubella	Crubella_183_v1.0 (phytozome)	scaffold_2	13340452	13341361	Carubv10021713m.g.v1.0
17	Capsella rubella	Crubella_183_v1.0 (phytozome)	scaffold_2	13341933	13344390	Carubv10020021m.g.v1.0	mTERF
17	Capsella rubella	Crubella_183_v1.0 (phytozome)	scaffold_2	13344956	13347916	Carubv10021285m.g.v1.0	Pkinase_Tyr,Pkinase,Usp
17	Capsella rubella	Crubella_183_v1.0 (phytozome)	scaffold_2	13348913	13354286	Carubv10019844m.g.v1.0	SQHop_cyclase_C,SQHop_cyclase_N,Prenyltrans,cladeI
17	Capsella rubella	Crubella_183_v1.0 (phytozome)	scaffold_2	13357778	13362283	Carubv10019849m.g.v1.0	SQHop_cyclase_C,SQHop_cyclase_N,Prenyltrans,cladeI
17	Capsella rubella	Crubella_183_v1.0 (phytozome)	scaffold_2	13363940	13368797	Carubv10021777m.g.v1.0	SQHop_cyclase_C,SQHop_cyclase_N,Prenyltrans,cladeI
17	Capsella rubella	Crubella_183_v1.0 (phytozome)	scaffold_2	13369039	13372503	Carubv10022406m.g.v1.0	Pkinase,Pkinase_Tyr,LRR_8,LRRNT_2
17	Capsella rubella	Crubella_183_v1.0 (phytozome)	scaffold_2	13375144	13376607	Carubv10022178m.g.v1.0	Transferase,ACT_IIIb
17	Capsella rubella	Crubella_183_v1.0 (phytozome)	scaffold_2	13380701	13381357	Carubv10021086m.g.v1.0
17	Capsella rubella	Crubella_183_v1.0 (phytozome)	scaffold_2	13382282	13389370	Carubv10021700m.g.v1.0	HAT_KAT11,zf-TAZ,ZZ
17	Capsella rubella	Crubella_183_v1.0 (phytozome)	scaffold_2	13390524	13392440	Carubv10021526m.g.v1.0	Fer4,Fer4_7,Fer4_10,Fer4_9
18	Arabis alpina	GCA_000733195.1	CM002870.1	26838320	26838867	AALP_AA2G233200	Thionin
18	Arabis alpina	GCA_000733195.1	CM002870.1	26843655	26844199	AALP_AA2G233300	Thionin
18	Arabis alpina	GCA_000733195.1	CM002870.1	26845669	26847890	AALP_AA2G233400	PseudoU_synth_2
18	Arabis alpina	GCA_000733195.1	CM002870.1	26856609	26857892	AALP_AA2G233500	Transferase,ACT_IIIb
18	Arabis alpina	GCA_000733195.1	CM002870.1	26862099	26865552	AALP_AA2G233600	Pkinase,Pkinase_Tyr,LRR_8,LRRNT_2
18	Arabis alpina	GCA_000733195.1	CM002870.1	26911124	26916712	AALP_AA2G234200	SQHop_cyclase_C,SQHop_cyclase_N,Prenyltrans,cladeI
18	Arabis alpina	GCA_000733195.1	CM002870.1	26918716	26923333	AALP_AA2G234300	SQHop_cyclase_C,SQHop_cyclase_N,Prenyltrans,cladeI
18	Arabis alpina	GCA_000733195.1	CM002870.1	26924707	26929416	AALP_AA2G234400	SQHop_cyclase_C,SQHop_cyclase_N,Prenyltrans,cladeI
18	Arabis alpina	GCA_000733195.1	CM002870.1	26929893	26933032	AALP_AA2G234500	Pkinase_Tyr,Pkinase,Usp
18	Arabis alpina	GCA_000733195.1	CM002870.1	26933812	26936161	AALP_AA2G234600	mTERF
18	Arabis alpina	GCA_000733195.1	CM002870.1	26943241	26946615	AALP_AA2G234800	TPR_16
18	Arabis alpina	GCA_000733195.1	CM002870.1	26950768	26951222	AALP_AA2G234900	Thionin
18	Arabis alpina	GCA_000733195.1	CM002870.1	26954069	26955529	AALP_AA2G235000	Transferase,ACT_IIIb
19	Arabis alpina	GCA_000733195.1	CM002871.1	25683953	25684421	AALP_AA3G343100
19	Arabis alpina	GCA_000733195.1	CM002871.1	25772872	25775363	AALP_AA3G343300
19	Arabis alpina	GCA_000733195.1	CM002871.1	25802114	25802624	AALP_AA3G343500	bZIP_1,bZIP_2
19	Arabis alpina	GCA_000733195.1	CM002871.1	25846961	25847726	AALP_AA3G343900	Yip1
19	Arabis alpina	GCA_000733195.1	CM002871.1	25864999	25867637	AALP_AA3G344100	Metallophos,Metallophos_C,Pur_ac_phosph_N
19	Arabis alpina	GCA_000733195.1	CM002871.1	25913897	25919477	AALP_AA3G344300	SQHop_cyclase_C,SQHop_cyclase_N,Prenyltrans,cladeI
19	Arabis alpina	GCA_000733195.1	CM002871.1	25930429	25931852	AALP_AA3G344500	Pyrophosphatase
19	Arabis alpina	GCA_000733195.1	CM002871.1	25940799	25941921	AALP_AA3G344600	Pkinase_Tyr,Pkinase
19	Arabis alpina	GCA_000733195.1	CM002871.1	25950983	25951564	AALP_AA3G344700
19	Arabis alpina	GCA_000733195.1	CM002871.1	25957929	25960104	AALP_AA3G345000	DUF829
19	Arabis alpina	GCA_000733195.1	CM002871.1	25962245	25963289	AALP_AA3G345100	CTP_transf_like
20	Arabis alpina	GCA_000733195.1	CM002873.1	4942164	4944423	AALP_AA5G070400	Bac_surface_Ag
20	Arabis alpina	GCA_000733195.1	CM002873.1	4952013	4952512	AALP_AA5G070500
20	Arabis alpina	GCA_000733195.1	CM002873.1	4973301	4975020	AALP_AA5G070800	Pyr_redox_2,Pyr_redox,K_oxygenase
20	Arabis alpina	GCA_000733195.1	CM002873.1	4977620	4982189	AALP_AA5G070900	Pkinase,Pkinase_Tyr
20	Arabis alpina	GCA_000733195.1	CM002873.1	5018167	5019220	AALP_AA5G071100	LEA_2
20	Arabis alpina	GCA_000733195.1	CM002873.1	5028768	5033329	AALP_AA5G071200	SQHop_cyclase_C,SQHop_cyclase_N,Prenyltrans,cladeI
20	Arabis alpina	GCA_000733195.1	CM002873.1	5047364	5048204	AALP_AA5G071300	CAF1
20	Arabis alpina	GCA_000733195.1	CM002873.1	5053289	5055274	AALP_AA5G071500	NAM
20	Arabis alpina	GCA_000733195.1	CM002873.1	5063586	5067883	AALP_AA5G071600	CN_hydrolase
20	Arabis alpina	GCA_000733195.1	CM002873.1	5073284	5074146	AALP_AA5G071700	F-box-like,F-box
20	Arabis alpina	GCA_000733195.1	CM002873.1	5078321	5082314	AALP_AA5G071800	Nicastrin,Peptidase_M28
21	Arabis alpina	GCA_000733195.1	CM002875.1	18757399	18757552	AALP_AA7G155400
21	Arabis alpina	GCA_000733195.1	CM002875.1	18759516	18759876	AALP_AA7G155500	Ycf4
21	Arabis alpina	GCA_000733195.1	CM002875.1	18763783	18763825	AALP_AA7G155600
21	Arabis alpina	GCA_000733195.1	CM002875.1	18765922	18767901	AALP_AA7G155700	Pec_lyase_C,Beta_helix
21	Arabis alpina	GCA_000733195.1	CM002875.1	18784063	18784997	AALP_AA7G155800
21	Arabis alpina	GCA_000733195.1	CM002875.1	18795092	18797069	AALP_AA7G155900	SQHop_cyclase_C,SQHop_cyclase_N,Prenyltrans,cladeI
21	Arabis alpina	GCA_000733195.1	CM002875.1	18839020	18842320	AALP_AA7G156000	FGGY_C,FGGY_N
21	Arabis alpina	GCA_000733195.1	CM002875.1	18844173	18845772	AALP_AA7G156100	LSM
21	Arabis alpina	GCA_000733195.1	CM002875.1	18847213	18849836	AALP_AA7G156200	DAGK_acc,DAGK_cat
21	Arabis alpina	GCA_000733195.1	CM002875.1	18864292	18867118	AALP_AA7G156300	Ion_trans,cNMP_binding
21	Arabis alpina	GCA_000733195.1	CM002875.1	18868546	18869206	AALP_AA7G156400	F-box
22	Brassica oleracea	Boleraceacapitata_446_v1.0 (phytozome)	C03	29409961	29410642	Bol012471.v1.0
22	Brassica oleracea	Boleraceacapitata_446_v1.0 (phytozome)	C03	29427456	29427969	Bol012472.v1.0	bZIP_1,bZIP_2
22	Brassica oleracea	Boleraceacapitata_446_v1.0 (phytozome)	C03	29442696	29443426	Bol012473.v1.0
22	Brassica oleracea	Boleraceacapitata_446_v1.0 (phytozome)	C03	29463714	29465205	Bol012474.v1.0	AAA_assoc,AAA
22	Brassica oleracea	Boleraceacapitata_446_v1.0 (phytozome)	C03	29469853	29470701	Bol012475.v1.0
22	Brassica oleracea	Boleraceacapitata_446_v1.0 (phytozome)	C03	29471326	29475603	Bol012476.v1.0	SQHop_cyclase_C,Prenyltrans,SQHop_cyclase_N,cladeI
22	Brassica oleracea	Boleraceacapitata_446_v1.0 (phytozome)	C03	29476678	29477323	Bol012477.v1.0
22	Brassica oleracea	Boleraceacapitata_446_v1.0 (phytozome)	C03	29495331	29496462	Bol012478.v1.0	Noc2
22	Brassica oleracea	Boleraceacapitata_446_v1.0 (phytozome)	C03	29496492	29498679	Bol012479.v1.0	Noc2
22	Brassica oleracea	Boleraceacapitata_446_v1.0 (phytozome)	C03	29499401	29500262	Bol012480.v1.0	Syntaxin,SNARE
22	Brassica oleracea	Boleraceacapitata_446_v1.0 (phytozome)	C03	29501188	29502522	Bol012481.v1.0	ANAPC10
23	Brassica oleracea	Boleraceacapitata_446_v1.0 (phytozome)	C04	33493196	33497402	Bol033390.v1.0	Pkinase_Tyr,Pkinase,EDR1
23	Brassica oleracea	Boleraceacapitata_446_v1.0 (phytozome)	C04	33498028	33499959	Bol033391.v1.0
23	Brassica oleracea	Boleraceacapitata_446_v1.0 (phytozome)	C04	33502436	33502646	Bol033392.v1.0
23	Brassica oleracea	Boleraceacapitata_446_v1.0 (phytozome)	C04	33502642	33504256	Bol033393.v1.0
23	Brassica oleracea	Boleraceacapitata_446_v1.0 (phytozome)	C04	33635272	33635686	Bol014171.v1.0
23	Brassica oleracea	Boleraceacapitata_446_v1.0 (phytozome)	C04	33648003	33649510	Bol014170.v1.0	SQHop_cyclase_C,Prenyltrans,cladeI
23	Brassica oleracea	Boleraceacapitata_446_v1.0 (phytozome)	C04	33661028	33662460	Bol014169.v1.0	GTP_EFTU,GTP_EFTU_D3,GTP_EFTU_D2
23	Brassica oleracea	Boleraceacapitata_446_v1.0 (phytozome)	C04	33669748	33670045	Bol014168.v1.0	FBA_3
23	Brassica oleracea	Boleraceacapitata_446_v1.0 (phytozome)	C04	33675576	33676847	Bol014167.v1.0	Reticulon
23	Brassica oleracea	Boleraceacapitata_446_v1.0 (phytozome)	C04	33684833	33686123	Bol014166.v1.0	FBA_3,F-box
23	Brassica oleracea	Boleraceacapitata_446_v1.0 (phytozome)	C04	33687602	33691025	Bol014165.v1.0	RVT_2,rve,gag_pre-integrs
24	Brassica oleracea	Boleraceacapitata_446_v1.0 (phytozome)	C05	6570620	6572503	Bol038234.v1.0	DUF2046
24	Brassica oleracea	Boleraceacapitata_446_v1.0 (phytozome)	C05	6574241	6576877	Bol038235.v1.0	LOB
24	Brassica oleracea	Boleraceacapitata_446_v1.0 (phytozome)	C05	6597655	6603060	Bol038236.v1.0	MOSC,Aminotran_5,MOSC_N
24	Brassica oleracea	Boleraceacapitata_446_v1.0 (phytozome)	C05	6604203	6605656	Bol038237.v1.0	Per1
24	Brassica oleracea	Boleraceacapitata_446_v1.0 (phytozome)	C05	6606115	6608667	Bol038238.v1.0	Glycos_transf_1,Glyco_trans_1_4,Glyco_trans_4_4
24	Brassica oleracea	Boleraceacapitata_446_v1.0 (phytozome)	C05	6626530	6630880	Bol038239.v1.0	SQHop_cyclase_C,SQHop_cyclase_N,Prenyltrans,cladeI
24	Brassica oleracea	Boleraceacapitata_446_v1.0 (phytozome)	C05	6631248	6634290	Bol038240.v1.0	RRM_1
24	Brassica oleracea	Boleraceacapitata_446_v1.0 (phytozome)	C05	6637546	6639199	Bol038241.v1.0
24	Brassica oleracea	Boleraceacapitata_446_v1.0 (phytozome)	C05	6642413	6644837	Bol038242.v1.0
24	Brassica oleracea	Boleraceacapitata_446_v1.0 (phytozome)	C05	6648483	6648816	Bol038243.v1.0	DUF538
24	Brassica oleracea	Boleraceacapitata_446_v1.0 (phytozome)	C05	6652016	6652777	Bol038244.v1.0	B3
25	Brassica oleracea	Boleraceacapitata_446_v1.0 (phytozome)	C06	459670	462280	Bol038501.v1.0	Jiv90,DnaJ
25	Brassica oleracea	Boleraceacapitata_446_v1.0 (phytozome)	C06	491141	493731	Bol038500.v1.0	EPL1
25	Brassica oleracea	Boleraceacapitata_446_v1.0 (phytozome)	C06	494038	495881	Bol038499.v1.0	Fer4,Fer4_7,Fer4_9,Fer4_10,Fer4_4
25	Brassica oleracea	Boleraceacapitata_446_v1.0 (phytozome)	C06	496633	503293	Bol038498.v1.0	HAT_KAT11,zf-TAZ,ZZ,PHD
25	Brassica oleracea	Boleraceacapitata_446_v1.0 (phytozome)	C06	515658	518965	Bol038497.v1.0	Pkinase,Pkinase_Tyr,LRRNT_2
25	Brassica oleracea	Boleraceacapitata_446_v1.0 (phytozome)	C06	519132	524108	Bol038496.v1.0	SQHop_cyclase_C,SQHop_cyclase_N,Prenyltrans,cladeI
25	Brassica oleracea	Boleraceacapitata_446_v1.0 (phytozome)	C06	528425	533073	Bol038495.v1.0	SQHop_cyclase_C,SQHop_cyclase_N,Prenyltrans,cladeI
25	Brassica oleracea	Boleraceacapitata_446_v1.0 (phytozome)	C06	533860	540502	Bol038494.v1.0	mTERF
25	Brassica oleracea	Boleraceacapitata_446_v1.0 (phytozome)	C06	541140	545380	Bol038493.v1.0	H_PPase
25	Brassica oleracea	Boleraceacapitata_446_v1.0 (phytozome)	C06	549736	552163	Bol038492.v1.0	PseudoU_synth_2
25	Brassica oleracea	Boleraceacapitata_446_v1.0 (phytozome)	C06	554992	558690	Bol038491.v1.0	ATP-synt_ab,ATP-synt_ab_Xtn,ATP-synt_ab_N
25	Brassica oleracea	Boleraceacapitata_446_v1.0 (phytozome)	C06	560358	561438	Bol038490.v1.0
26	Brassica oleracea	Boleraceacapitata_446_v1.0 (phytozome)	C06	31072690	31075265	Bol021535.v1.0	EPL1
26	Brassica oleracea	Boleraceacapitata_446_v1.0 (phytozome)	C06	31075660	31077448	Bol021536.v1.0	Fer4,Fer4_7,Fer4_10,Fer4_9,Fer4_4
26	Brassica oleracea	Boleraceacapitata_446_v1.0 (phytozome)	C06	31078064	31078688	Bol021537.v1.0
26	Brassica oleracea	Boleraceacapitata_446_v1.0 (phytozome)	C06	31103833	31104890	Bol021538.v1.0
26	Brassica oleracea	Boleraceacapitata_446_v1.0 (phytozome)	C06	31146983	31149383	Bol021539.v1.0
26	Brassica oleracea	Boleraceacapitata_446_v1.0 (phytozome)	C06	31149584	31154133	Bol021540.v1.0	SQHop_cyclase_C,SQHop_cyclase_N,Prenyltrans,cladeI
26	Brassica oleracea	Boleraceacapitata_446_v1.0 (phytozome)	C06	31156989	31157199	Bol021541.v1.0
26	Brassica oleracea	Boleraceacapitata_446_v1.0 (phytozome)	C06	31170230	31170545	Bol021542.v1.0
26	Brassica oleracea	Boleraceacapitata_446_v1.0 (phytozome)	C06	31181786	31184499	Bol021543.v1.0	TPR_16
26	Brassica oleracea	Boleraceacapitata_446_v1.0 (phytozome)	C06	31185187	31189033	Bol021544.v1.0	ATP-synt_ab,ATP-synt_ab_Xtn,ATP-synt_ab_N
26	Brassica oleracea	Boleraceacapitata_446_v1.0 (phytozome)	C06	31190490	31191590	Bol021545.v1.0	Reticulon
27	Arabidopsis halleri	Ahalleri_264_v1.1 (phytozome)	Scaffold22535	136	4730	Araha.22535s0001.v1.1	SQHop_cyclase_C,SQHop_cyclase_N,Prenyltrans,cladeI
28	Arabidopsis halleri	Ahalleri_264_v1.1 (phytozome)	Scaffold23330	20600	24041	Araha.23330s0007.v1.1	TPR_16
28	Arabidopsis halleri	Ahalleri_264_v1.1 (phytozome)	Scaffold23330	25490	29936	Araha.23330s0008.v1.1	H_PPase
28	Arabidopsis halleri	Ahalleri_264_v1.1 (phytozome)	Scaffold23330	30135	30905	Araha.23330s0009.v1.1
28	Arabidopsis halleri	Ahalleri_264_v1.1 (phytozome)	Scaffold23330	31391	33828	Araha.23330s0010.v1.1	mTERF
28	Arabidopsis halleri	Ahalleri_264_v1.1 (phytozome)	Scaffold23330	34294	36891	Araha.23330s0011.v1.1	Pkinase_Tyr,Pkinase
28	Arabidopsis halleri	Ahalleri_264_v1.1 (phytozome)	Scaffold23330	38182	41142	Araha.23330s0012.v1.1	SQHop_cyclase_C,SQHop_cyclase_N,Prenyltrans,cladeI
28	Arabidopsis halleri	Ahalleri_264_v1.1 (phytozome)	Scaffold23330	41034	42668	Araha.23330s0013.v1.1
29	Arabidopsis halleri	Ahalleri_264_v1.1 (phytozome)	Scaffold28943	10	3989	Araha.28943s0001.v1.1	Pkinase_Tyr,Pkinase,GDPD
29	Arabidopsis halleri	Ahalleri_264_v1.1 (phytozome)	Scaffold28943	5069	8301	Araha.28943s0002.v1.1	GDPD
29	Arabidopsis halleri	Ahalleri_264_v1.1 (phytozome)	Scaffold28943	8928	9929	Araha.28943s0003.v1.1	WAK_assoc,GUB_WAK_bind
29	Arabidopsis halleri	Ahalleri_264_v1.1 (phytozome)	Scaffold28943	9883	10603	Araha.28943s0004.v1.1	Pkinase,Pkinase_Tyr
29	Arabidopsis halleri	Ahalleri_264_v1.1 (phytozome)	Scaffold28943	13225	15641	Araha.28943s0005.v1.1	Pkinase,Pkinase_Tyr,WAK_assoc
29	Arabidopsis halleri	Ahalleri_264_v1.1 (phytozome)	Scaffold28943	22602	26978	Araha.28943s0006.v1.1	SQHop_cyclase_C,SQHop_cyclase_N,Prenyltrans,cladeI
29	Arabidopsis halleri	Ahalleri_264_v1.1 (phytozome)	Scaffold28943	27770	34315	Araha.28943s0007.v1.1	ABC2_membrane,ABC_tran,PDR_assoc,ABC_trans_N
29	Arabidopsis halleri	Ahalleri_264_v1.1 (phytozome)	Scaffold28943	43974	45530	Araha.28943s0008.v1.1	WAK_assoc,GUB_WAK_bind
29	Arabidopsis halleri	Ahalleri_264_v1.1 (phytozome)	Scaffold28943	53369	55410	Araha.28943s0009.v1.1	Pkinase,Pkinase_Tyr
29	Arabidopsis halleri	Ahalleri_264_v1.1 (phytozome)	Scaffold28943	57007	57583	Araha.28943s0010.v1.1
29	Arabidopsis halleri	Ahalleri_264_v1.1 (phytozome)	Scaffold28943	57863	58798	Araha.28943s0011.v1.1	Pkinase,Pkinase_Tyr
30	Arabidopsis halleri	Ahalleri_264_v1.1 (phytozome)	Scaffold42136	2933	5477	Araha.42136s0001.v1.1
30	Arabidopsis halleri	Ahalleri_264_v1.1 (phytozome)	Scaffold42136	6359	9310	Araha.42136s0002.v1.1
30	Arabidopsis halleri	Ahalleri_264_v1.1 (phytozome)	Scaffold42136	10143	12873	Araha.42136s0003.v1.1	RRM_1
30	Arabidopsis halleri	Ahalleri_264_v1.1 (phytozome)	Scaffold42136	13421	17629	Araha.42136s0004.v1.1	SQHop_cyclase_C,SQHop_cyclase_N,Prenyltrans,cladeI
31	Arabidopsis halleri	Ahalleri_264_v1.1 (phytozome)	Scaffold8775	2275	5043	Araha.8775s0001.v1.1	Pkinase,Pkinase_Tyr,LRR_8,LRRNT_2,LRR_1
31	Arabidopsis halleri	Ahalleri_264_v1.1 (phytozome)	Scaffold8775	6381	15846	Araha.8775s0002.v1.1	DNA_pol_B,DNA_pol_B_exo1,zf-C4pol
31	Arabidopsis halleri	Ahalleri_264_v1.1 (phytozome)	Scaffold8775	16557	20710	Araha.8775s0003.v1.1	SQHop_cyclase_C,SQHop_cyclase_N,Prenyltrans,cladeI
31	Arabidopsis halleri	Ahalleri_264_v1.1 (phytozome)	Scaffold8775	24077	30329	Araha.8775s0004.v1.1	Glyco_hydro_63,Glyco_hydro_63N
31	Arabidopsis halleri	Ahalleri_264_v1.1 (phytozome)	Scaffold8775	32198	33490	Araha.8775s0005.v1.1	Kelch_1,Kelch_6,Kelch_4,Kelch_2
31	Arabidopsis halleri	Ahalleri_264_v1.1 (phytozome)	Scaffold8775	40065	42025	Araha.8775s0006.v1.1	RsgA_GTPase
31	Arabidopsis halleri	Ahalleri_264_v1.1 (phytozome)	Scaffold8775	43047	51737	Araha.8775s0007.v1.1	NopRA1
31	Arabidopsis halleri	Ahalleri_264_v1.1 (phytozome)	Scaffold8775	56165	57978	Araha.8775s0008.v1.1	RsgA_GTPase,MMR_HSR1
32	Aethionema arabicum	Aethionema_arabicum_v2.5_32040 (CoGe)	Scaffold_31	3731577	3734800	AA31G00756	TPR_16
32	Aethionema arabicum	Aethionema_arabicum_v2.5_32040 (CoGe)	Scaffold_31	3736110	3740923	AA31G00757	H_PPase
32	Aethionema arabicum	Aethionema_arabicum_v2.5_32040 (CoGe)	Scaffold_31	3741106	3742294	AA31G00758
32	Aethionema arabicum	Aethionema_arabicum_v2.5_32040 (CoGe)	Scaffold_31	3743599	3745893	AA31G00759	mTERF
32	Aethionema arabicum	Aethionema_arabicum_v2.5_32040 (CoGe)	Scaffold_31	3746724	3749837	AA31G00760	Pkinase,Pkinase_Tyr,Usp
32	Aethionema arabicum	Aethionema_arabicum_v2.5_32040 (CoGe)	Scaffold_31	3750244	3760726	AA31G00761	SQHop_cyclase_C,SQHop_cyclase_N,Prenyltrans,cladeI
32	Aethionema arabicum	Aethionema_arabicum_v2.5_32040 (CoGe)	Scaffold_31	3765195	3768891	AA31G00762	SQHop_cyclase_C,SQHop_cyclase_N,Prenyltrans,cladeI
32	Aethionema arabicum	Aethionema_arabicum_v2.5_32040 (CoGe)	Scaffold_31	3769055	3773613	AA31G00763	LRR_8,LRRNT_2
32	Aethionema arabicum	Aethionema_arabicum_v2.5_32040 (CoGe)	Scaffold_31	3775329	3776817	AA31G00764	Transferase,ACT_IIIb
32	Aethionema arabicum	Aethionema_arabicum_v2.5_32040 (CoGe)	Scaffold_31	3777272	3777988	AA31G00765
32	Aethionema arabicum	Aethionema_arabicum_v2.5_32040 (CoGe)	Scaffold_31	3783178	3790828	AA31G00766	HAT_KAT11,zf-TAZ,ZZ
32	Aethionema arabicum	Aethionema_arabicum_v2.5_32040 (CoGe)	Scaffold_31	3791991	3793898	AA31G00767	Fer4,Fer4_7,Fer4_10,Fer4_9,Fer4_4
33	Camelina sativa	GCF_000633955.1	NC_025691.1	29327902	29331390	CsLOC104714172	TPR_16
33	Camelina sativa	GCF_000633955.1	NC_025691.1	29332632	29336979	CsLOC104703231	H_PPase
33	Camelina sativa	GCF_000633955.1	NC_025691.1	29337182	29338094	CsLOC104703230
33	Camelina sativa	GCF_000633955.1	NC_025691.1	29340506	29344011	CsLOC104703233	mTERF
33	Camelina sativa	GCF_000633955.1	NC_025691.1	29345243	29348904	CsLOC104703234	Pkinase_Tyr,Pkinase,Usp
33	Camelina sativa	GCF_000633955.1	NC_025691.1	29350136	29353407	CsLOC104703235	SQHop_cyclase_N,SQHop_cyclase_C,Prenyltrans,cladeI
33	Camelina sativa	GCF_000633955.1	NC_025691.1	29353849	29357297	CsLOC104703236	SQHop_cyclase_C,SQHop_cyclase_N,Prenyltrans,cladeI
33	Camelina sativa	GCF_000633955.1	NC_025691.1	29377752	29400958	CsLOC104703238	SQHop_cyclase_C,SQHop_cyclase_N,Prenyltrans,cladeI
33	Camelina sativa	GCF_000633955.1	NC_025691.1	29401316	29404721	CsLOC104703240	Pkinase,Pkinase_Tyr,LRR_8,LRRNT_2
33	Camelina sativa	GCF_000633955.1	NC_025691.1	29408611	29410070	CsLOC104703241	Transferase,ACT_IIIb
33	Camelina sativa	GCF_000633955.1	NC_025691.1	29425211	29425890	CsLOC104703242
33	Camelina sativa	GCF_000633955.1	NC_025691.1	29426867	29436035	CsLOC104705071	HAT_KAT11,zf-TAZ,ZZ
33	Camelina sativa	GCF_000633955.1	NC_025691.1	29437240	29438279	CsLOC104705073	Fer4,Fer4_7,Fer4_10,Fer4_9,Fer4_4
34	Camelina sativa	GCF_000633955.1	NC_025693.1	35051140	35054566	CsLOC109124514	TPR_16
34	Camelina sativa	GCF_000633955.1	NC_025693.1	35055864	35060236	CsLOC104714174	H_PPase
34	Camelina sativa	GCF_000633955.1	NC_025693.1	35060423	35061336	CsLOC104714173
34	Camelina sativa	GCF_000633955.1	NC_025693.1	35061922	35064370	CsLOC104714175	mTERF
34	Camelina sativa	GCF_000633955.1	NC_025693.1	35064770	35067828	CsLOC104714176	Pkinase_Tyr,Pkinase,Usp
34	Camelina sativa	GCF_000633955.1	NC_025693.1	35068388	35072225	CsLOC104714177	SQHop_cyclase_C,SQHop_cyclase_N,Prenyltrans,cladeI
34	Camelina sativa	GCF_000633955.1	NC_025693.1	35072661	35075816	CsLOC104714178	SQHop_cyclase_C,SQHop_cyclase_N,Prenyltrans,cladeI
34	Camelina sativa	GCF_000633955.1	NC_025693.1	35090240	35095039	CsLOC104714181	SQHop_cyclase_C,SQHop_cyclase_N,Prenyltrans,cladeI
34	Camelina sativa	GCF_000633955.1	NC_025693.1	35094986	35098404	CsLOC104714180	Pkinase,Pkinase_Tyr,LRR_8,LRRNT_2
34	Camelina sativa	GCF_000633955.1	NC_025693.1	35102195	35103654	CsLOC104714183	Transferase,ACT_IIIb
34	Camelina sativa	GCF_000633955.1	NC_025693.1	35106491	35107211	CsLOC104714184
34	Camelina sativa	GCF_000633955.1	NC_025693.1	35108151	35117450	CsLOC104714185	HAT_KAT11,zf-TAZ,ZZ
34	Camelina sativa	GCF_000633955.1	NC_025693.1	35118599	35120464	CsLOC104714187	Fer4,Fer4_7,Fer4_10,Fer4_9,Fer4_4
35	Camelina sativa	GCF_000633955.1	NC_025700.1	24942790	24946329	CsLOC104752315	TPR_16
35	Camelina sativa	GCF_000633955.1	NC_025700.1	24947600	24952041	CsLOC104752317	H_PPase
35	Camelina sativa	GCF_000633955.1	NC_025700.1	24952227	24953118	CsLOC104752316
35	Camelina sativa	GCF_000633955.1	NC_025700.1	24953628	24956117	CsLOC104752318	mTERF
35	Camelina sativa	GCF_000633955.1	NC_025700.1	24956503	24959591	CsLOC104752319	Pkinase_Tyr,Pkinase,Usp
35	Camelina sativa	GCF_000633955.1	NC_025700.1	24964536	24970046	CsLOC104752321	SQHop_cyclase_C,SQHop_cyclase_N,Prenyltrans,cladeI
35	Camelina sativa	GCF_000633955.1	NC_025700.1	24978174	24982516	CsLOC104752324	SQHop_cyclase_C,SQHop_cyclase_N,Prenyltrans,cladeI
35	Camelina sativa	GCF_000633955.1	NC_025700.1	24992919	24996947	CsLOC104754022	Pkinase,Pkinase_Tyr,LRR_8,LRRNT_2
35	Camelina sativa	GCF_000633955.1	NC_025700.1	25001562	25003863	CsLOC104752326	Transferase,ACT_IIIb
35	Camelina sativa	GCF_000633955.1	NC_025700.1	25008478	25009161	CsLOC104752327
35	Camelina sativa	GCF_000633955.1	NC_025700.1	25010134	25017217	CsLOC104754023	HAT_KAT11,zf-TAZ,ZZ
35	Camelina sativa	GCF_000633955.1	NC_025700.1	25020690	25024366	CsLOC104752329	EPL1
36	Capsella grandiflora	Cgrandiflora_266_v1.1 (phytozome)	Scaffold1361	112403	115987	Cagra.1361s0035.v1.1	TPR_16
36	Capsella grandiflora	Cgrandiflora_266_v1.1 (phytozome)	Scaffold1361	117220	121637	Cagra.1361s0036.v1.1	H_PPase
36	Capsella grandiflora	Cgrandiflora_266_v1.1 (phytozome)	Scaffold1361	121831	122740	Cagra.1361s0037.v1.1
36	Capsella grandiflora	Cgrandiflora_266_v1.1 (phytozome)	Scaffold1361	123313	125797	Cagra.1361s0038.v1.1	mTERF
36	Capsella grandiflora	Cgrandiflora_266_v1.1 (phytozome)	Scaffold1361	126214	129212	Cagra.1361s0039.v1.1	Pkinase_Tyr,Pkinase,Usp
36	Capsella grandiflora	Cgrandiflora_266_v1.1 (phytozome)	Scaffold1361	130256	134220	Cagra.1361s0040.v1.1	SQHop_cyclase_C,SQHop_cyclase_N,Prenyltrans,cladeI
36	Capsella grandiflora	Cgrandiflora_266_v1.1 (phytozome)	Scaffold1361	135022	135172	Cagra.1361s0041.v1.1
36	Capsella grandiflora	Cgrandiflora_266_v1.1 (phytozome)	Scaffold1361	140163	143254	Cagra.1361s0042.v1.1	SQHop_cyclase_C,SQHop_cyclase_N,Prenyltrans,cladeI
36	Capsella grandiflora	Cgrandiflora_266_v1.1 (phytozome)	Scaffold1361	144936	149812	Cagra.1361s0043.v1.1	SQHop_cyclase_C,SQHop_cyclase_N,Prenyltrans,cladeI
36	Capsella grandiflora	Cgrandiflora_266_v1.1 (phytozome)	Scaffold1361	150053	153502	Cagra.1361s0044.v1.1	Pkinase,Pkinase_Tyr,LRR_8,LRRNT_2
36	Capsella grandiflora	Cgrandiflora_266_v1.1 (phytozome)	Scaffold1361	157803	159266	Cagra.1361s0045.v1.1	Transferase,ACT_IIIb
36	Capsella grandiflora	Cgrandiflora_266_v1.1 (phytozome)	Scaffold1361	163608	164023	Cagra.1361s0046.v1.1
36	Capsella grandiflora	Cgrandiflora_266_v1.1 (phytozome)	Scaffold1361	165294	172384	Cagra.1361s0047.v1.1	HAT_KAT11,zf-TAZ,ZZ
36	Capsella grandiflora	Cgrandiflora_266_v1.1 (phytozome)	Scaffold1361	173563	175491	Cagra.1361s0048.v1.1	Fer4,Fer4_7,Fer4_10,Fer4_9
37	Capsella grandiflora	Cgrandiflora_266_v1.1 (phytozome)	Scaffold824	90962	96975	Cagra.0824s0027.v1.1	MOSC,Aminotran_5,MOSC_N
37	Capsella grandiflora	Cgrandiflora_266_v1.1 (phytozome)	Scaffold824	97419	99905	Cagra.0824s0028.v1.1	AAA,RuvB_N,AAA_2,RNA_helicase
37	Capsella grandiflora	Cgrandiflora_266_v1.1 (phytozome)	Scaffold824	100711	102130	Cagra.0824s0029.v1.1	Per1
37	Capsella grandiflora	Cgrandiflora_266_v1.1 (phytozome)	Scaffold824	102550	105477	Cagra.0824s0030.v1.1	Glycos_transf_1,Glyco_trans_1_4,Glyco_trans_4_4
37	Capsella grandiflora	Cgrandiflora_266_v1.1 (phytozome)	Scaffold824	105657	106854	Cagra.0824s0031.v1.1	HORMA
37	Capsella grandiflora	Cgrandiflora_266_v1.1 (phytozome)	Scaffold824	107820	111605	Cagra.0824s0032.v1.1	SQHop_cyclase_C,SQHop_cyclase_N,Prenyltrans,cladeI
37	Capsella grandiflora	Cgrandiflora_266_v1.1 (phytozome)	Scaffold824	112218	115135	Cagra.0824s0033.v1.1	RRM_1
37	Capsella grandiflora	Cgrandiflora_266_v1.1 (phytozome)	Scaffold824	116010	118533	Cagra.0824s0034.v1.1
37	Capsella grandiflora	Cgrandiflora_266_v1.1 (phytozome)	Scaffold824	120493	121273	Cagra.0824s0035.v1.1	B3
37	Capsella grandiflora	Cgrandiflora_266_v1.1 (phytozome)	Scaffold824	121740	125092	Cagra.0824s0036.v1.1	Methyltransf_32
37	Capsella grandiflora	Cgrandiflora_266_v1.1 (phytozome)	Scaffold824	126775	128477	Cagra.0824s0037.v1.1	Pkinase_Tyr,Pkinase
38	Arabidopsis thaliana	Athaliana_167_TAIR10 (phytozome)	Chr1	24961633	24963941	AT1G66910.TAIR10	Pkinase_Tyr,Pkinase,WAK_assoc
38	Arabidopsis thaliana	Athaliana_167_TAIR10 (phytozome)	Chr1	24965409	24967432	AT1G66920.TAIR10	Pkinase,Pkinase_Tyr
38	Arabidopsis thaliana	Athaliana_167_TAIR10 (phytozome)	Chr1	24970522	24973069	AT1G66930.TAIR10	Pkinase_Tyr,Pkinase,WAK_assoc
38	Arabidopsis thaliana	Athaliana_167_TAIR10 (phytozome)	Chr1	24973200	24974684	AT1G66940.TAIR10	WAK_assoc,GUB_WAK_bind
38	Arabidopsis thaliana	Athaliana_167_TAIR10 (phytozome)	Chr1	24978238	24984461	AT1G66950.TAIR10	ABC2_membrane,ABC_tran,PDR_assoc,ABC_trans_N
38	Arabidopsis thaliana	Athaliana_167_TAIR10 (phytozome)	Chr1	24985154	24989664	AT1G66960.TAIR10	SQHop_cyclase_C,SQHop_cyclase_N,Prenyltrans,cladeI
38	Arabidopsis thaliana	Athaliana_167_TAIR10 (phytozome)	Chr1	24992745	24996005	AT1G66970.TAIR10	GDPD
38	Arabidopsis thaliana	Athaliana_167_TAIR10 (phytozome)	Chr1	24997490	25001961	AT1G66980.TAIR10	Pkinase_Tyr,Pkinase,GDPD
38	Arabidopsis thaliana	Athaliana_167_TAIR10 (phytozome)	Chr1	25004216	25007604	AT1G67000.TAIR10	Pkinase_Tyr,Pkinase,WAK_assoc,GUB_WAK_bind
38	Arabidopsis thaliana	Athaliana_167_TAIR10 (phytozome)	Chr1	25011007	25012987	AT1G67020.TAIR10
38	Arabidopsis thaliana	Athaliana_167_TAIR10 (phytozome)	Chr1	25013343	25014435	AT1G67025.TAIR10	WAK_assoc,GUB_WAK_bind
39	Arabidopsis thaliana	Athaliana_167_TAIR10 (phytozome)	Chr1	29667728	29671081	AT1G78915.TAIR10	TPR_16
39	Arabidopsis thaliana	Athaliana_167_TAIR10 (phytozome)	Chr1	29672339	29676761	AT1G78920.TAIR10	H_PPase
39	Arabidopsis thaliana	Athaliana_167_TAIR10 (phytozome)	Chr1	29676948	29677815	AT1G78922.TAIR10
39	Arabidopsis thaliana	Athaliana_167_TAIR10 (phytozome)	Chr1	29678284	29680648	AT1G78930.TAIR10	mTERF
39	Arabidopsis thaliana	Athaliana_167_TAIR10 (phytozome)	Chr1	29680853	29683985	AT1G78940.TAIR10	Pkinase_Tyr,Pkinase,Usp
39	Arabidopsis thaliana	Athaliana_167_TAIR10 (phytozome)	Chr1	29684557	29688673	AT1G78950.TAIR10	SQHop_cyclase_C,SQHop_cyclase_N,Prenyltrans,cladeI
39	Arabidopsis thaliana	Athaliana_167_TAIR10 (phytozome)	Chr1	29689152	29694255	AT1G78955.TAIR10	SQHop_cyclase_C,SQHop_cyclase_N,Prenyltrans,cladeI
39	Arabidopsis thaliana	Athaliana_167_TAIR10 (phytozome)	Chr1	29696721	29701024	AT1G78960.TAIR10	SQHop_cyclase_C,SQHop_cyclase_N,Prenyltrans,cladeI
39	Arabidopsis thaliana	Athaliana_167_TAIR10 (phytozome)	Chr1	29703413	29707715	AT1G78970.TAIR10	SQHop_cyclase_C,SQHop_cyclase_N,Prenyltrans,cladeI
39	Arabidopsis thaliana	Athaliana_167_TAIR10 (phytozome)	Chr1	29707922	29711266	AT1G78980.TAIR10	Pkinase,Pkinase_Tyr,LRR_8,LRRNT_2
39	Arabidopsis thaliana	Athaliana_167_TAIR10 (phytozome)	Chr1	29713530	29714969	AT1G78990.TAIR10	Transferase,ACT_IIIb
39	Arabidopsis thaliana	Athaliana_167_TAIR10 (phytozome)	Chr1	29715432	29716079	AT1G78995.TAIR10
39	Arabidopsis thaliana	Athaliana_167_TAIR10 (phytozome)	Chr1	29716638	29723984	AT1G79000.TAIR10	HAT_KAT11,zf-TAZ,ZZ
39	Arabidopsis thaliana	Athaliana_167_TAIR10 (phytozome)	Chr1	29725137	29726933	AT1G79010.TAIR10	Fer4,Fer4_7,Fer4_10,Fer4_9,Fer4_4
40	Brassica rapa	BrapaFPsc_277_v1.3 (phytozome)	A06	6430746	6432578	Brara.F01151.v1.3
40	Brassica rapa	BrapaFPsc_277_v1.3 (phytozome)	A06	6433222	6434788	Brara.F01152.v1.3	LOB
40	Brassica rapa	BrapaFPsc_277_v1.3 (phytozome)	A06	6439989	6445433	Brara.F01153.v1.3	MOSC,Aminotran_5,MOSC_N
40	Brassica rapa	BrapaFPsc_277_v1.3 (phytozome)	A06	6446246	6447699	Brara.F01154.v1.3	Per1
40	Brassica rapa	BrapaFPsc_277_v1.3 (phytozome)	A06	6448204	6450666	Brara.F01155.v1.3	Glycos_transf_1,Glyco_trans_1_4,Glyco_trans_4_4,Glyco_transf_4
40	Brassica rapa	BrapaFPsc_277_v1.3 (phytozome)	A06	6455227	6460747	Brara.F01156.v1.3	SQHop_cyclase_C,SQHop_cyclase_N,Prenyltrans,cladeI
40	Brassica rapa	BrapaFPsc_277_v1.3 (phytozome)	A06	6461142	6463963	Brara.F01157.v1.3	RRM_1
40	Brassica rapa	BrapaFPsc_277_v1.3 (phytozome)	A06	6464927	6467998	Brara.F01158.v1.3
40	Brassica rapa	BrapaFPsc_277_v1.3 (phytozome)	A06	6469061	6471548	Brara.F01159.v1.3
40	Brassica rapa	BrapaFPsc_277_v1.3 (phytozome)	A06	6473516	6474310	Brara.F01160.v1.3	B3
40	Brassica rapa	BrapaFPsc_277_v1.3 (phytozome)	A06	6474846	6477524	Brara.F01161.v1.3	Methyltransf_32
41	Brassica rapa	BrapaFPsc_277_v1.3 (phytozome)	A07	18560698	18563046	Brara.G02098.v1.3	Jiv90
41	Brassica rapa	BrapaFPsc_277_v1.3 (phytozome)	A07	18563982	18566605	Brara.G02099.v1.3	EPL1
41	Brassica rapa	BrapaFPsc_277_v1.3 (phytozome)	A07	18567019	18568804	Brara.G02100.v1.3	Fer4,Fer4_7,Fer4_10,Fer4_9,Fer4_4
41	Brassica rapa	BrapaFPsc_277_v1.3 (phytozome)	A07	18569383	18570017	Brara.G02101.v1.3
41	Brassica rapa	BrapaFPsc_277_v1.3 (phytozome)	A07	18576173	18577719	Brara.G02102.v1.3	Transferase,ACT_IIIb
41	Brassica rapa	BrapaFPsc_277_v1.3 (phytozome)	A07	18581790	18587015	Brara.G02103.v1.3	SQHop_cyclase_C,SQHop_cyclase_N,Prenyltrans,cladeI
41	Brassica rapa	BrapaFPsc_277_v1.3 (phytozome)	A07	18601062	18602919	Brara.G02104.v1.3	TPR_16,TPR_6
41	Brassica rapa	BrapaFPsc_277_v1.3 (phytozome)	A07	18603553	18607364	Brara.G02105.v1.3	ATP-synt_ab,ATP-synt_ab_Xtn,ATP-synt_ab_N
41	Brassica rapa	BrapaFPsc_277_v1.3 (phytozome)	A07	18607874	18608959	Brara.G02106.v1.3	Reticulon
41	Brassica rapa	BrapaFPsc_277_v1.3 (phytozome)	A07	18609751	18612899	Brara.G02107.v1.3	UQ_con
41	Brassica rapa	BrapaFPsc_277_v1.3 (phytozome)	A07	18614973	18616404	Brara.G02108.v1.3
42	Brassica rapa	BrapaFPsc_277_v1.3 (phytozome)	A07	26844117	26846070	Brara.G03619.v1.3
42	Brassica rapa	BrapaFPsc_277_v1.3 (phytozome)	A07	26847134	26848173	Brara.G03620.v1.3
42	Brassica rapa	BrapaFPsc_277_v1.3 (phytozome)	A07	26849365	26852990	Brara.G03621.v1.3	ATP-synt_ab,ATP-synt_ab_Xtn,ATP-synt_ab_N
42	Brassica rapa	BrapaFPsc_277_v1.3 (phytozome)	A07	26863875	26866255	Brara.G03622.v1.3	PseudoU_synth_2
42	Brassica rapa	BrapaFPsc_277_v1.3 (phytozome)	A07	26867439	26868117	Brara.G03623.v1.3	H_PPase
42	Brassica rapa	BrapaFPsc_277_v1.3 (phytozome)	A07	26878785	26883337	Brara.G03624.v1.3	SQHop_cyclase_C,SQHop_cyclase_N,Prenyltrans,cladeI
42	Brassica rapa	BrapaFPsc_277_v1.3 (phytozome)	A07	26890748	26895098	Brara.G03625.v1.3	SQHop_cyclase_C,SQHop_cyclase_N,Prenyltrans,cladeI
42	Brassica rapa	BrapaFPsc_277_v1.3 (phytozome)	A07	26895273	26898586	Brara.G03626.v1.3	Pkinase,Pkinase_Tyr,LRR_8,LRRNT_2
42	Brassica rapa	BrapaFPsc_277_v1.3 (phytozome)	A07	26900929	26903498	Brara.G03627.v1.3	Transferase,ACT_IIIb
42	Brassica rapa	BrapaFPsc_277_v1.3 (phytozome)	A07	26911564	26918220	Brara.G03628.v1.3	zf-TAZ,ZZ,HAT_KAT11
42	Brassica rapa	BrapaFPsc_277_v1.3 (phytozome)	A07	26918954	26920587	Brara.G03629.v1.3	Fer4,Fer4_7,Fer4_10,Fer4_9,Fer4_4
42	Brassica rapa	BrapaFPsc_277_v1.3 (phytozome)	A07	26920903	26923417	Brara.G03630.v1.3	EPL1
43	Arabidopsis lyrata	Alyrata_384_v2.1 (phytozome)	scaffold_1	6940161	6945482	AL1G28710.v2.1	MOSC,Aminotran_5,MOSC_N
43	Arabidopsis lyrata	Alyrata_384_v2.1 (phytozome)	scaffold_1	6945860	6948356	AL1G28720.v2.1	AAA,RuvB_N,AAA_2
43	Arabidopsis lyrata	Alyrata_384_v2.1 (phytozome)	scaffold_1	6950297	6951829	AL1G28730.v2.1	Per1
43	Arabidopsis lyrata	Alyrata_384_v2.1 (phytozome)	scaffold_1	6952244	6954949	AL1G28740.v2.1	Glycos_transf_1,Glyco_trans_1_4,Glyco_trans_4_4,Glyco_transf_4
43	Arabidopsis lyrata	Alyrata_384_v2.1 (phytozome)	scaffold_1	6955355	6956430	AL1G28750.v2.1	HORMA
43	Arabidopsis lyrata	Alyrata_384_v2.1 (phytozome)	scaffold_1	6957324	6957818	AL1G28760.v2.1	SQHop_cyclase_C,cladeI
43	Arabidopsis lyrata	Alyrata_384_v2.1 (phytozome)	scaffold_1	6958663	6961448	AL1G28770.v2.1	RRM_1
43	Arabidopsis lyrata	Alyrata_384_v2.1 (phytozome)	scaffold_1	6962214	6965160	AL1G28780.v2.1
43	Arabidopsis lyrata	Alyrata_384_v2.1 (phytozome)	scaffold_1	6966079	6968617	AL1G28790.v2.1
43	Arabidopsis lyrata	Alyrata_384_v2.1 (phytozome)	scaffold_1	6971348	6973187	AL1G28800.v2.1
43	Arabidopsis lyrata	Alyrata_384_v2.1 (phytozome)	scaffold_1	6977822	6978770	AL1G28810.v2.1	B3
44	Arabidopsis lyrata	Alyrata_384_v2.1 (phytozome)	scaffold_1033	200	611	AL1033U10010.v2.1	SQHop_cyclase_C,cladeI
44	Arabidopsis lyrata	Alyrata_384_v2.1 (phytozome)	scaffold_1033	2365	3659	AL1033U10020.v2.1	SQHop_cyclase_N,cladeI
45	Arabidopsis lyrata	Alyrata_384_v2.1 (phytozome)	scaffold_2	11645256	11645814	AL2G24700.v2.1
45	Arabidopsis lyrata	Alyrata_384_v2.1 (phytozome)	scaffold_2	11649732	11650530	AL2G24710.v2.1
45	Arabidopsis lyrata	Alyrata_384_v2.1 (phytozome)	scaffold_2	11658662	11660338	AL2G24720.v2.1	Proteasome
45	Arabidopsis lyrata	Alyrata_384_v2.1 (phytozome)	scaffold_2	11661398	11661608	AL2G24730.v2.1	zf-C2H2_6
45	Arabidopsis lyrata	Alyrata_384_v2.1 (phytozome)	scaffold_2	11668871	11669678	AL2G24740.v2.1
45	Arabidopsis lyrata	Alyrata_384_v2.1 (phytozome)	scaffold_2	11697341	11698422	AL2G24750.v2.1	SQHop_cyclase_N,cladeI
45	Arabidopsis lyrata	Alyrata_384_v2.1 (phytozome)	scaffold_2	11703209	11704966	AL2G24760.v2.1	BURP
45	Arabidopsis lyrata	Alyrata_384_v2.1 (phytozome)	scaffold_2	11716503	11716860	AL2G24770.v2.1
45	Arabidopsis lyrata	Alyrata_384_v2.1 (phytozome)	scaffold_2	11718958	11722883	AL2G24780.v2.1	Peptidase_M16,Peptidase_M16_M,Peptidase_M16_C
45	Arabidopsis lyrata	Alyrata_384_v2.1 (phytozome)	scaffold_2	11725474	11727041	AL2G24790.v2.1
45	Arabidopsis lyrata	Alyrata_384_v2.1 (phytozome)	scaffold_2	11728406	11731758	AL2G24800.v2.1
46	Arabidopsis lyrata	Alyrata_384_v2.1 (phytozome)	scaffold_2	11950520	11954022	AL2G25190.v2.1	Pkinase_Tyr,Pkinase,WAK_assoc
46	Arabidopsis lyrata	Alyrata_384_v2.1 (phytozome)	scaffold_2	11957946	11959987	AL2G25200.v2.1	Pkinase_Tyr,Pkinase
46	Arabidopsis lyrata	Alyrata_384_v2.1 (phytozome)	scaffold_2	11964126	11966583	AL2G25210.v2.1	Pkinase_Tyr,Pkinase,GUB_WAK_bind,WAK_assoc
46	Arabidopsis lyrata	Alyrata_384_v2.1 (phytozome)	scaffold_2	11966733	11968286	AL2G25220.v2.1	WAK_assoc,GUB_WAK_bind
46	Arabidopsis lyrata	Alyrata_384_v2.1 (phytozome)	scaffold_2	11978030	11984488	AL2G25230.v2.1	ABC2_membrane,ABC_tran,PDR_assoc,ABC_trans_N
46	Arabidopsis lyrata	Alyrata_384_v2.1 (phytozome)	scaffold_2	11984844	11994903	AL2G25240.v2.1	SQHop_cyclase_C,SQHop_cyclase_N,Prenyltrans,cladeI
46	Arabidopsis lyrata	Alyrata_384_v2.1 (phytozome)	scaffold_2	12001919	12004730	AL2G25250.v2.1	Pkinase_Tyr,Pkinase,WAK_assoc
46	Arabidopsis lyrata	Alyrata_384_v2.1 (phytozome)	scaffold_2	12006427	12008556	AL2G25260.v2.1	Pkinase_Tyr,Pkinase,WAK_assoc
46	Arabidopsis lyrata	Alyrata_384_v2.1 (phytozome)	scaffold_2	12009154	12012397	AL2G25270.v2.1	GDPD
46	Arabidopsis lyrata	Alyrata_384_v2.1 (phytozome)	scaffold_2	12013485	12017900	AL2G25280.v2.1	Pkinase_Tyr,Pkinase,GDPD
46	Arabidopsis lyrata	Alyrata_384_v2.1 (phytozome)	scaffold_2	12023073	12024378	AL2G25290.v2.1
47	Arabidopsis lyrata	Alyrata_384_v2.1 (phytozome)	scaffold_2	12484806	12486841	AL2G26030.v2.1	RsgA_GTPase,ABC_tran
47	Arabidopsis lyrata	Alyrata_384_v2.1 (phytozome)	scaffold_2	12489536	12489902	AL2G26040.v2.1	2-Hacid_dh
47	Arabidopsis lyrata	Alyrata_384_v2.1 (phytozome)	scaffold_2	12499164	12500470	AL2G26050.v2.1	Kelch_1,Kelch_6,Kelch_4,Kelch_2
47	Arabidopsis lyrata	Alyrata_384_v2.1 (phytozome)	scaffold_2	12501179	12501658	AL2G26060.v2.1
47	Arabidopsis lyrata	Alyrata_384_v2.1 (phytozome)	scaffold_2	12502428	12508590	AL2G26080.v2.1	Glyco_hydro_63,Glyco_hydro_63N
47	Arabidopsis lyrata	Alyrata_384_v2.1 (phytozome)	scaffold_2	12514052	12518264	AL2G26090.v2.1	SQHop_cyclase_C,SQHop_cyclase_N,Prenyltrans,cladeI
47	Arabidopsis lyrata	Alyrata_384_v2.1 (phytozome)	scaffold_2	12518875	12528428	AL2G26100.v2.1	DNA_pol_B,DNA_pol_B_exo1,zf-C4pol
47	Arabidopsis lyrata	Alyrata_384_v2.1 (phytozome)	scaffold_2	12529626	12532426	AL2G26110.v2.1	Pkinase,Pkinase_Tyr,LRR_8,LRRNT_2,LRR_1
47	Arabidopsis lyrata	Alyrata_384_v2.1 (phytozome)	scaffold_2	12537929	12541874	AL2G26120.v2.1	Pkinase_Tyr,Pkinase,B_lectin,PAN_2
47	Arabidopsis lyrata	Alyrata_384_v2.1 (phytozome)	scaffold_2	12542210	12544008	AL2G26130.v2.1	C2
47	Arabidopsis lyrata	Alyrata_384_v2.1 (phytozome)	scaffold_2	12544297	12546127	AL2G26140.v2.1	TAXi_N,TAXi_C,Asp
48	Arabidopsis lyrata	Alyrata_384_v2.1 (phytozome)	scaffold_2	18394821	18398447	AL2G39340.v2.1	TPR_16
48	Arabidopsis lyrata	Alyrata_384_v2.1 (phytozome)	scaffold_2	18399770	18404165	AL2G39350.v2.1	H_PPase
48	Arabidopsis lyrata	Alyrata_384_v2.1 (phytozome)	scaffold_2	18404481	18405241	AL2G39360.v2.1
48	Arabidopsis lyrata	Alyrata_384_v2.1 (phytozome)	scaffold_2	18405746	18408167	AL2G39370.v2.1	mTERF
48	Arabidopsis lyrata	Alyrata_384_v2.1 (phytozome)	scaffold_2	18408642	18411680	AL2G39380.v2.1	Pkinase_Tyr,Pkinase,Usp
48	Arabidopsis lyrata	Alyrata_384_v2.1 (phytozome)	scaffold_2	18412209	18416292	AL2G39390.v2.1	SQHop_cyclase_C,SQHop_cyclase_N,Prenyltrans,cladeI
48	Arabidopsis lyrata	Alyrata_384_v2.1 (phytozome)	scaffold_2	18416736	18422008	AL2G39400.v2.1	SQHop_cyclase_C,SQHop_cyclase_N,Prenyltrans,cladeI
48	Arabidopsis lyrata	Alyrata_384_v2.1 (phytozome)	scaffold_2	18428100	18431361	AL2G39410.v2.1	SQHop_cyclase_C,SQHop_cyclase_N,Prenyltrans,cladeI
48	Arabidopsis lyrata	Alyrata_384_v2.1 (phytozome)	scaffold_2	18432830	18437124	AL2G39420.v2.1	SQHop_cyclase_C,SQHop_cyclase_N,Prenyltrans,cladeI
48	Arabidopsis lyrata	Alyrata_384_v2.1 (phytozome)	scaffold_2	18437261	18440820	AL2G39430.v2.1	Pkinase,Pkinase_Tyr,LRR_8,LRRNT_2
48	Arabidopsis lyrata	Alyrata_384_v2.1 (phytozome)	scaffold_2	18443635	18445086	AL2G39440.v2.1	Transferase,ACT_IIIb
48	Arabidopsis lyrata	Alyrata_384_v2.1 (phytozome)	scaffold_2	18448891	18449552	AL2G39450.v2.1
48	Arabidopsis lyrata	Alyrata_384_v2.1 (phytozome)	scaffold_2	18450344	18457405	AL2G39460.v2.1	HAT_KAT11,zf-TAZ,ZZ
48	Arabidopsis lyrata	Alyrata_384_v2.1 (phytozome)	scaffold_2	18458546	18460304	AL2G39470.v2.1	Fer4,Fer4_7,Fer4_10,Fer4_9,Fer4_4

## Sheet: CladeII
Table S5. 126 OSC-centric GNs identified in this study (Clade II).
cluster	plant	assembly	record	start	end	gene	pfam
1	Boechera stricta	Bstricta_278_v1.2 (phytozome)	Scaffold3877	520016	523418	Bostr.3877s0044.v1.2	Ins134_P3_kin
1	Boechera stricta	Bstricta_278_v1.2 (phytozome)	Scaffold3877	524350	527663	Bostr.3877s0045.v1.2	Glyco_hydro_10,CBM_4_9
1	Boechera stricta	Bstricta_278_v1.2 (phytozome)	Scaffold3877	535283	535847	Bostr.3877s0046.v1.2
1	Boechera stricta	Bstricta_278_v1.2 (phytozome)	Scaffold3877	555311	557968	Bostr.3877s0047.v1.2	KNOX2,KNOX1,Homeobox_KN,ELK,Homeobox
1	Boechera stricta	Bstricta_278_v1.2 (phytozome)	Scaffold3877	567703	569702	Bostr.3877s0048.v1.2	Aminotran_1_2
1	Boechera stricta	Bstricta_278_v1.2 (phytozome)	Scaffold3877	587167	591930	Bostr.3877s0049.v1.2	SQHop_cyclase_C,SQHop_cyclase_N,Prenyltrans,cladeII
1	Boechera stricta	Bstricta_278_v1.2 (phytozome)	Scaffold3877	597962	599352	Bostr.3877s0050.v1.2	PPR_1,PPR_2,PPR,PPR_3
1	Boechera stricta	Bstricta_278_v1.2 (phytozome)	Scaffold3877	604597	607590	Bostr.3877s0051.v1.2	DnaJ
1	Boechera stricta	Bstricta_278_v1.2 (phytozome)	Scaffold3877	618433	620864	Bostr.3877s0052.v1.2	Glyco_trans_2_3,Glyco_tranf_2_3,Glycos_transf_2,Glyco_transf_21
1	Boechera stricta	Bstricta_278_v1.2 (phytozome)	Scaffold3877	657687	661427	Bostr.3877s0053.v1.2	WD40
1	Boechera stricta	Bstricta_278_v1.2 (phytozome)	Scaffold3877	664007	665118	Bostr.3877s0054.v1.2	FBA_1,F-box
2	Boechera stricta	Bstricta_278_v1.2 (phytozome)	Scaffold556	3421887	3422319	Bostr.0556s0554.v1.2
2	Boechera stricta	Bstricta_278_v1.2 (phytozome)	Scaffold556	3424734	3425955	Bostr.0556s0555.v1.2	NAM
2	Boechera stricta	Bstricta_278_v1.2 (phytozome)	Scaffold556	3427536	3428336	Bostr.0556s0556.v1.2	Sulfotransfer_1
2	Boechera stricta	Bstricta_278_v1.2 (phytozome)	Scaffold556	3432913	3434206	Bostr.0556s0557.v1.2	Transferase,ACT_IIIa
2	Boechera stricta	Bstricta_278_v1.2 (phytozome)	Scaffold556	3451478	3453117	Bostr.0556s0558.v1.2	p450,CYP705A
2	Boechera stricta	Bstricta_278_v1.2 (phytozome)	Scaffold556	3462040	3466237	Bostr.0556s0559.v1.2	SQHop_cyclase_C,SQHop_cyclase_N,Prenyltrans,cladeII
2	Boechera stricta	Bstricta_278_v1.2 (phytozome)	Scaffold556	3491866	3493499	Bostr.0556s0560.v1.2	p450,CYP705A
2	Boechera stricta	Bstricta_278_v1.2 (phytozome)	Scaffold556	3497414	3497925	Bostr.0556s0561.v1.2
2	Boechera stricta	Bstricta_278_v1.2 (phytozome)	Scaffold556	3518463	3522467	Bostr.0556s0562.v1.2	EXS,SPX
2	Boechera stricta	Bstricta_278_v1.2 (phytozome)	Scaffold556	3525550	3527021	Bostr.0556s0563.v1.2	EMP24_GP25L
2	Boechera stricta	Bstricta_278_v1.2 (phytozome)	Scaffold556	3528132	3529323	Bostr.0556s0564.v1.2
3	Eutrema salsugineum	Esalsugineum_173_v1.0 (phytozome)	scaffold_1	12095943	12097293	Thhalv10026919m.g.v1.0	Transferase,ACT_IIIa
3	Eutrema salsugineum	Esalsugineum_173_v1.0 (phytozome)	scaffold_1	12103156	12106038	Thhalv10025084m.g.v1.0	p450,CYP702A
3	Eutrema salsugineum	Esalsugineum_173_v1.0 (phytozome)	scaffold_1	12118432	12119782	Thhalv10025191m.g.v1.0	Transferase,ACT_IIIa
3	Eutrema salsugineum	Esalsugineum_173_v1.0 (phytozome)	scaffold_1	12122010	12122289	Thhalv10027058m.g.v1.0
3	Eutrema salsugineum	Esalsugineum_173_v1.0 (phytozome)	scaffold_1	12136987	12138867	Thhalv10026798m.g.v1.0	zf-CCHC_4
3	Eutrema salsugineum	Esalsugineum_173_v1.0 (phytozome)	scaffold_1	12142317	12147314	Thhalv10027177m.g.v1.0	SQHop_cyclase_C,SQHop_cyclase_N,Prenyltrans,cladeII
3	Eutrema salsugineum	Esalsugineum_173_v1.0 (phytozome)	scaffold_1	12150379	12151822	Thhalv10025075m.g.v1.0	UDPGT
3	Eutrema salsugineum	Esalsugineum_173_v1.0 (phytozome)	scaffold_1	12154203	12155518	Thhalv10025713m.g.v1.0	CCT,zf-B_box
3	Eutrema salsugineum	Esalsugineum_173_v1.0 (phytozome)	scaffold_1	12180117	12181943	Thhalv10025038m.g.v1.0	DUF604,Fringe
3	Eutrema salsugineum	Esalsugineum_173_v1.0 (phytozome)	scaffold_1	12182480	12186056	Thhalv10024460m.g.v1.0	ABC2_membrane,ABC_tran,PDR_assoc
3	Eutrema salsugineum	Esalsugineum_173_v1.0 (phytozome)	scaffold_1	12189323	12195943	Thhalv10024221m.g.v1.0	ABC2_membrane,ABC_tran,PDR_assoc,ABC_trans_N
4	Eutrema salsugineum	Esalsugineum_173_v1.0 (phytozome)	scaffold_10	3037480	3038958	Thhalv10017678m.g.v1.0	CKS
4	Eutrema salsugineum	Esalsugineum_173_v1.0 (phytozome)	scaffold_10	3041888	3047774	Thhalv10016165m.g.v1.0	Jas
4	Eutrema salsugineum	Esalsugineum_173_v1.0 (phytozome)	scaffold_10	3109368	3117738	Thhalv10016155m.g.v1.0	Patched,NPC1_N,Sterol-sensing
4	Eutrema salsugineum	Esalsugineum_173_v1.0 (phytozome)	scaffold_10	3130340	3132794	Thhalv10016532m.g.v1.0	Cpn60_TCP1
4	Eutrema salsugineum	Esalsugineum_173_v1.0 (phytozome)	scaffold_10	3133976	3135365	Thhalv10016624m.g.v1.0	PPR_2,PPR,PPR_1,PPR_3,PPR_long
4	Eutrema salsugineum	Esalsugineum_173_v1.0 (phytozome)	scaffold_10	3191276	3197026	Thhalv10017701m.g.v1.0	SQHop_cyclase_C,SQHop_cyclase_N,Prenyltrans,cladeII
4	Eutrema salsugineum	Esalsugineum_173_v1.0 (phytozome)	scaffold_10	3202594	3205876	Thhalv10016633m.g.v1.0	p450,CYP708A
4	Eutrema salsugineum	Esalsugineum_173_v1.0 (phytozome)	scaffold_10	3252426	3252729	Thhalv10017984m.g.v1.0
4	Eutrema salsugineum	Esalsugineum_173_v1.0 (phytozome)	scaffold_10	3254232	3254690	Thhalv10017447m.g.v1.0	AMPKBI
4	Eutrema salsugineum	Esalsugineum_173_v1.0 (phytozome)	scaffold_10	3257630	3258855	Thhalv10017901m.g.v1.0
4	Eutrema salsugineum	Esalsugineum_173_v1.0 (phytozome)	scaffold_10	3268886	3269192	Thhalv10017662m.g.v1.0
5	Brassica napus	GCA_000751015.1	LK031859AST_PRJEB5043_v1	909660	910536	BnaC04g35540D
5	Brassica napus	GCA_000751015.1	LK031859AST_PRJEB5043_v1	910587	910928	BnaC04g35550D
5	Brassica napus	GCA_000751015.1	LK031859AST_PRJEB5043_v1	912523	915206	BnaC04g35560D	Pkinase,Pkinase_Tyr
5	Brassica napus	GCA_000751015.1	LK031859AST_PRJEB5043_v1	923975	924215	BnaC04g35570D
5	Brassica napus	GCA_000751015.1	LK031859AST_PRJEB5043_v1	924282	926197	BnaC04g35580D	NPH3,BTB
5	Brassica napus	GCA_000751015.1	LK031859AST_PRJEB5043_v1	971112	974340	BnaC04g35590D	SQHop_cyclase_C,SQHop_cyclase_N,Prenyltrans,cladeII
5	Brassica napus	GCA_000751015.1	LK031859AST_PRJEB5043_v1	974438	975867	BnaC04g35600D
5	Brassica napus	GCA_000751015.1	LK031859AST_PRJEB5043_v1	977816	978182	BnaC04g35610D
5	Brassica napus	GCA_000751015.1	LK031859AST_PRJEB5043_v1	978344	980155	BnaC04g35620D	p450,CYP708A
5	Brassica napus	GCA_000751015.1	LK031859AST_PRJEB5043_v1	982506	985437	BnaC04g35630D	Pkinase,Pkinase_Tyr,APH
5	Brassica napus	GCA_000751015.1	LK031859AST_PRJEB5043_v1	1014048	1014555	BnaC04g35640D	Surp
6	Brassica napus	GCA_000751015.1	LK032174AST_PRJEB5043_v1	379750	381694	BnaA05g19030D
6	Brassica napus	GCA_000751015.1	LK032174AST_PRJEB5043_v1	388798	389743	BnaA05g19020D	p450,CYP705A
6	Brassica napus	GCA_000751015.1	LK032174AST_PRJEB5043_v1	406058	407682	BnaA05g19010D	p450,CYP705A
6	Brassica napus	GCA_000751015.1	LK032174AST_PRJEB5043_v1	413539	413632	BnaA05g19000D
6	Brassica napus	GCA_000751015.1	LK032174AST_PRJEB5043_v1	414506	414599	BnaA05g18990D
6	Brassica napus	GCA_000751015.1	LK032174AST_PRJEB5043_v1	432769	437196	BnaA05g18980D	SQHop_cyclase_C,SQHop_cyclase_N,Prenyltrans,cladeII
6	Brassica napus	GCA_000751015.1	LK032174AST_PRJEB5043_v1	437778	438831	BnaA05g18970D	polyprenyl_synt
6	Brassica napus	GCA_000751015.1	LK032174AST_PRJEB5043_v1	448093	452621	BnaA05g18960D	p450,CYP705A
6	Brassica napus	GCA_000751015.1	LK032174AST_PRJEB5043_v1	452707	455360	BnaA05g18950D	p450,CYP705A
6	Brassica napus	GCA_000751015.1	LK032174AST_PRJEB5043_v1	455858	468344	BnaA05g18940D	p450,V_ATPase_I,CYP705A
6	Brassica napus	GCA_000751015.1	LK032174AST_PRJEB5043_v1	472520	474138	BnaA05g18930D	p450,CYP705A
6	Brassica napus	GCA_000751015.1	LK032174AST_PRJEB5043_v1	475526	485889	BnaA05g18920D	SQHop_cyclase_C,SQHop_cyclase_N,Prenyltrans,cladeII
6	Brassica napus	GCA_000751015.1	LK032174AST_PRJEB5043_v1	486746	487799	BnaA05g18910D	polyprenyl_synt
6	Brassica napus	GCA_000751015.1	LK032174AST_PRJEB5043_v1	492922	494317	BnaA05g18900D	HEAT
6	Brassica napus	GCA_000751015.1	LK032174AST_PRJEB5043_v1	494517	495051	BnaA05g18890D
6	Brassica napus	GCA_000751015.1	LK032174AST_PRJEB5043_v1	496310	500533	BnaA05g18880D	Pkinase_Tyr,Pkinase,Usp
6	Brassica napus	GCA_000751015.1	LK032174AST_PRJEB5043_v1	501993	504105	BnaA05g18870D	Peptidase_C13,Peptidase_C14
7	Brassica napus	GCA_000751015.1	LK032244AST_PRJEB5043_v1	190368	190625	BnaC05g31980D
7	Brassica napus	GCA_000751015.1	LK032244AST_PRJEB5043_v1	190923	195017	BnaC05g31970D	p450,CYP705A
7	Brassica napus	GCA_000751015.1	LK032244AST_PRJEB5043_v1	209787	210847	BnaC05g31960D	p450,CYP705A
7	Brassica napus	GCA_000751015.1	LK032244AST_PRJEB5043_v1	220318	220635	BnaC05g31950D
7	Brassica napus	GCA_000751015.1	LK032244AST_PRJEB5043_v1	220729	221965	BnaC05g31940D	p450,CYP705A
7	Brassica napus	GCA_000751015.1	LK032244AST_PRJEB5043_v1	230793	241054	BnaC05g31930D	SQHop_cyclase_C,SQHop_cyclase_N,Prenyltrans,cladeII
7	Brassica napus	GCA_000751015.1	LK032244AST_PRJEB5043_v1	243708	244761	BnaC05g31920D	polyprenyl_synt
7	Brassica napus	GCA_000751015.1	LK032244AST_PRJEB5043_v1	249918	251313	BnaC05g31910D	HEAT
7	Brassica napus	GCA_000751015.1	LK032244AST_PRJEB5043_v1	251466	251988	BnaC05g31900D
7	Brassica napus	GCA_000751015.1	LK032244AST_PRJEB5043_v1	267930	271048	BnaC05g31890D	Pkinase_Tyr,Pkinase,Usp
7	Brassica napus	GCA_000751015.1	LK032244AST_PRJEB5043_v1	272549	274659	BnaC05g31880D	Peptidase_C13,Peptidase_C14
8	Brassica napus	GCA_000751015.1	LK032435AST_PRJEB5043_v1	1014	6556	BnaA04g13410D	Peptidase_S10
8	Brassica napus	GCA_000751015.1	LK032435AST_PRJEB5043_v1	12322	14918	BnaA04g13420D	Pkinase,Pkinase_Tyr
8	Brassica napus	GCA_000751015.1	LK032435AST_PRJEB5043_v1	25550	25787	BnaA04g13430D
8	Brassica napus	GCA_000751015.1	LK032435AST_PRJEB5043_v1	25857	27738	BnaA04g13440D	NPH3,BTB
8	Brassica napus	GCA_000751015.1	LK032435AST_PRJEB5043_v1	31131	32850	BnaA04g13450D	Acetyltransf_1,FR47
8	Brassica napus	GCA_000751015.1	LK032435AST_PRJEB5043_v1	59247	63678	BnaA04g13460D	SQHop_cyclase_C,SQHop_cyclase_N,Prenyltrans,cladeII
8	Brassica napus	GCA_000751015.1	LK032435AST_PRJEB5043_v1	65149	67490	BnaA04g13470D	p450,CYP708A
8	Brassica napus	GCA_000751015.1	LK032435AST_PRJEB5043_v1	74208	79050	BnaA04g13480D	p450,CYP708A
8	Brassica napus	GCA_000751015.1	LK032435AST_PRJEB5043_v1	81359	84062	BnaA04g13490D	Pkinase,Pkinase_Tyr,APH
8	Brassica napus	GCA_000751015.1	LK032435AST_PRJEB5043_v1	89875	90385	BnaA04g13500D	Surp
8	Brassica napus	GCA_000751015.1	LK032435AST_PRJEB5043_v1	90486	91554	BnaA04g13510D
9	Brassica napus	GCA_000751015.1	LK032833AST_PRJEB5043_v1	1619	6120	BnaA09g42350D	SQHop_cyclase_C,SQHop_cyclase_N,Prenyltrans,cladeII
9	Brassica napus	GCA_000751015.1	LK032833AST_PRJEB5043_v1	17576	19727	BnaA09g42340D	p450,CYP705A
9	Brassica napus	GCA_000751015.1	LK032833AST_PRJEB5043_v1	34437	36491	BnaA09g42330D	p450,CYP708A
9	Brassica napus	GCA_000751015.1	LK032833AST_PRJEB5043_v1	37128	38085	BnaA09g42320D
9	Brassica napus	GCA_000751015.1	LK032833AST_PRJEB5043_v1	45247	46144	BnaA09g42310D
9	Brassica napus	GCA_000751015.1	LK032833AST_PRJEB5043_v1	47450	49802	BnaA09g42300D
10	Brassica napus	GCA_000751015.1	LK033106AST_PRJEB5043_v1	7793	12535	BnaC08g49140D	SQHop_cyclase_C,SQHop_cyclase_N,Prenyltrans,cladeII
10	Brassica napus	GCA_000751015.1	LK033106AST_PRJEB5043_v1	18013	19324	BnaC08g49150D	Transferase,ACT_IIIa
10	Brassica napus	GCA_000751015.1	LK033106AST_PRJEB5043_v1	45298	46887	BnaC08g49160D	HLH
10	Brassica napus	GCA_000751015.1	LK033106AST_PRJEB5043_v1	63875	64366	BnaC08g49170D
10	Brassica napus	GCA_000751015.1	LK033106AST_PRJEB5043_v1	72207	73574	BnaC08g49180D	HLH
10	Brassica napus	GCA_000751015.1	LK033106AST_PRJEB5043_v1	76856	81068	BnaC08g49190D	Castor_Poll_mid
11	Capsella rubella	Crubella_183_v1.0 (phytozome)	scaffold_5	3358496	3361725	Carubv10017090m.g.v1.0	p450,CYP708A
11	Capsella rubella	Crubella_183_v1.0 (phytozome)	scaffold_5	3363091	3364076	Carubv10018494m.g.v1.0	RVT_3,zf-RVT
11	Capsella rubella	Crubella_183_v1.0 (phytozome)	scaffold_5	3373665	3375286	Carubv10017044m.g.v1.0	p450,CYP705A
11	Capsella rubella	Crubella_183_v1.0 (phytozome)	scaffold_5	3382365	3384659	Carubv10017243m.g.v1.0	p450,CYP708A
11	Capsella rubella	Crubella_183_v1.0 (phytozome)	scaffold_5	3400359	3401664	Carubv10017289m.g.v1.0	Transferase,ACT_IIIa
11	Capsella rubella	Crubella_183_v1.0 (phytozome)	scaffold_5	3407563	3411303	Carubv10016727m.g.v1.0	SQHop_cyclase_C,SQHop_cyclase_N,Prenyltrans,cladeII
11	Capsella rubella	Crubella_183_v1.0 (phytozome)	scaffold_5	3429879	3432755	Carubv10017128m.g.v1.0	p450,CYP708A
11	Capsella rubella	Crubella_183_v1.0 (phytozome)	scaffold_5	3433677	3437041	Carubv10016708m.g.v1.0	EXS,SPX
11	Capsella rubella	Crubella_183_v1.0 (phytozome)	scaffold_5	3438075	3438996	Carubv10019314m.g.v1.0	EMP24_GP25L
11	Capsella rubella	Crubella_183_v1.0 (phytozome)	scaffold_5	3442370	3443111	Carubv10018385m.g.v1.0	DUF4283,zf-CCHC_4
11	Capsella rubella	Crubella_183_v1.0 (phytozome)	scaffold_5	3453985	3455598	Carubv10017664m.g.v1.0	Pectinesterase
12	Capsella rubella	Crubella_183_v1.0 (phytozome)	scaffold_7	14892293	14894145	Carubv10006346m.g.v1.0	DUF577
12	Capsella rubella	Crubella_183_v1.0 (phytozome)	scaffold_7	14902321	14904225	Carubv10005420m.g.v1.0	Stress-antifung
12	Capsella rubella	Crubella_183_v1.0 (phytozome)	scaffold_7	14906139	14906808	Carubv10007102m.g.v1.0	zf-RING_2,zf-rbx1,zf-C3HC4_2,zf-ANAPC11,zf-C3HC4
12	Capsella rubella	Crubella_183_v1.0 (phytozome)	scaffold_7	14908674	14909085	Carubv10005991m.g.v1.0	HSP20
12	Capsella rubella	Crubella_183_v1.0 (phytozome)	scaffold_7	14909683	14911067	Carubv10005828m.g.v1.0	Arf,Ras,Roc,Gtr1_RagA,SRPRB,MMR_HSR1
12	Capsella rubella	Crubella_183_v1.0 (phytozome)	scaffold_7	14915831	14920739	Carubv10007073m.g.v1.0	SQHop_cyclase_C,SQHop_cyclase_N,Prenyltrans,cladeII
12	Capsella rubella	Crubella_183_v1.0 (phytozome)	scaffold_7	14922343	14925449	Carubv10007145m.g.v1.0	Lipase_GDSL
12	Capsella rubella	Crubella_183_v1.0 (phytozome)	scaffold_7	14949177	14951316	Carubv10004832m.g.v1.0	Lipase3_N,Lipase_3
12	Capsella rubella	Crubella_183_v1.0 (phytozome)	scaffold_7	14951672	14953917	Carubv10005351m.g.v1.0	RRM_1,FoP_duplication
12	Capsella rubella	Crubella_183_v1.0 (phytozome)	scaffold_7	14957335	14957801	Carubv10007163m.g.v1.0
12	Capsella rubella	Crubella_183_v1.0 (phytozome)	scaffold_7	14960790	14962000	Carubv10005899m.g.v1.0	C2
13	Arabis alpina	GCA_000733195.1	CM002870.1	12580220	12581006	AALP_AA2G085800	SRF-TF
13	Arabis alpina	GCA_000733195.1	CM002870.1	12611284	12613544	AALP_AA2G085900
13	Arabis alpina	GCA_000733195.1	CM002870.1	12621903	12622749	AALP_AA2G086000
13	Arabis alpina	GCA_000733195.1	CM002870.1	12632819	12633614	AALP_AA2G086100
13	Arabis alpina	GCA_000733195.1	CM002870.1	12671295	12672629	AALP_AA2G086300
13	Arabis alpina	GCA_000733195.1	CM002870.1	12737358	12741383	AALP_AA2G086400	SQHop_cyclase_C,SQHop_cyclase_N,Prenyltrans,cladeII
13	Arabis alpina	GCA_000733195.1	CM002870.1	12877434	12878253	AALP_AA2G087000	LOB
13	Arabis alpina	GCA_000733195.1	CM002870.1	12886785	12887775	AALP_AA2G087100
13	Arabis alpina	GCA_000733195.1	CM002870.1	12952704	12954518	AALP_AA2G087200
13	Arabis alpina	GCA_000733195.1	CM002870.1	12974562	12974850	AALP_AA2G087400
13	Arabis alpina	GCA_000733195.1	CM002870.1	12995957	12999137	AALP_AA2G087500	p450,CYP735A
14	Arabis alpina	GCA_000733195.1	KL974675.1	7058	7566	AALP_AAs58461U000100
14	Arabis alpina	GCA_000733195.1	KL974675.1	11238	11951	AALP_AAs58461U000200
14	Arabis alpina	GCA_000733195.1	KL974675.1	12769	14857	AALP_AAs58461U000300	SQHop_cyclase_C,Prenyltrans,cladeII
15	Brassica oleracea	Boleraceacapitata_446_v1.0 (phytozome)	C05	22271600	22271954	Bol004743.v1.0	Auxin_inducible
15	Brassica oleracea	Boleraceacapitata_446_v1.0 (phytozome)	C05	22272467	22274521	Bol004744.v1.0	Peptidase_C13,Peptidase_C14
15	Brassica oleracea	Boleraceacapitata_446_v1.0 (phytozome)	C05	22275913	22279240	Bol004745.v1.0	Usp
15	Brassica oleracea	Boleraceacapitata_446_v1.0 (phytozome)	C05	22318319	22318841	Bol004746.v1.0
15	Brassica oleracea	Boleraceacapitata_446_v1.0 (phytozome)	C05	22318991	22320386	Bol004747.v1.0	HEAT
15	Brassica oleracea	Boleraceacapitata_446_v1.0 (phytozome)	C05	22372035	22378254	Bol004748.v1.0	SQHop_cyclase_C,SQHop_cyclase_N,Prenyltrans,cladeII
15	Brassica oleracea	Boleraceacapitata_446_v1.0 (phytozome)	C05	22387828	22388311	Bol004749.v1.0
15	Brassica oleracea	Boleraceacapitata_446_v1.0 (phytozome)	C05	22390224	22390857	Bol004750.v1.0
15	Brassica oleracea	Boleraceacapitata_446_v1.0 (phytozome)	C05	22403060	22404839	Bol004751.v1.0
15	Brassica oleracea	Boleraceacapitata_446_v1.0 (phytozome)	C05	22418193	22419406	Bol004752.v1.0	p450,CYP705A
15	Brassica oleracea	Boleraceacapitata_446_v1.0 (phytozome)	C05	22424360	22424990	Bol004753.v1.0
16	Brassica oleracea	Boleraceacapitata_446_v1.0 (phytozome)	C08	34968576	34970820	Bol045820.v1.0
16	Brassica oleracea	Boleraceacapitata_446_v1.0 (phytozome)	C08	34972117	34973014	Bol044727.v1.0
16	Brassica oleracea	Boleraceacapitata_446_v1.0 (phytozome)	C08	34977982	34978885	Bol045821.v1.0
16	Brassica oleracea	Boleraceacapitata_446_v1.0 (phytozome)	C08	34983879	34985921	Bol044728.v1.0	p450,CYP708A
16	Brassica oleracea	Boleraceacapitata_446_v1.0 (phytozome)	C08	34997132	34998224	Bol044729.v1.0
16	Brassica oleracea	Boleraceacapitata_446_v1.0 (phytozome)	C08	35029707	35034451	Bol045822.v1.0	SQHop_cyclase_C,SQHop_cyclase_N,Prenyltrans,cladeII
16	Brassica oleracea	Boleraceacapitata_446_v1.0 (phytozome)	C08	35039931	35041242	Bol045823.v1.0	Transferase,ACT_IIIa
16	Brassica oleracea	Boleraceacapitata_446_v1.0 (phytozome)	C08	35072122	35073711	Bol044730.v1.0	HLH
16	Brassica oleracea	Boleraceacapitata_446_v1.0 (phytozome)	C08	35100775	35101228	Bol044731.v1.0
16	Brassica oleracea	Boleraceacapitata_446_v1.0 (phytozome)	C08	35107885	35109256	Bol044732.v1.0	HLH
16	Brassica oleracea	Boleraceacapitata_446_v1.0 (phytozome)	C08	35112569	35117392	Bol044733.v1.0	Castor_Poll_mid
17	Arabidopsis halleri	Ahalleri_264_v1.1 (phytozome)	Scaffold16220	28309	29649	Araha.16220s0007.v1.1	2OG-FeII_Oxy,DIOX_N
17	Arabidopsis halleri	Ahalleri_264_v1.1 (phytozome)	Scaffold16220	30109	33405	Araha.16220s0008.v1.1	Laminin_G_3
17	Arabidopsis halleri	Ahalleri_264_v1.1 (phytozome)	Scaffold16220	35554	37672	Araha.16220s0009.v1.1	Pkinase,Pkinase_Tyr
17	Arabidopsis halleri	Ahalleri_264_v1.1 (phytozome)	Scaffold16220	38294	38987	Araha.16220s0010.v1.1	X8
17	Arabidopsis halleri	Ahalleri_264_v1.1 (phytozome)	Scaffold16220	39854	41576	Araha.16220s0011.v1.1	polyprenyl_synt
17	Arabidopsis halleri	Ahalleri_264_v1.1 (phytozome)	Scaffold16220	41888	45514	Araha.16220s0012.v1.1	SQHop_cyclase_C,SQHop_cyclase_N,Prenyltrans,cladeII
18	Arabidopsis halleri	Ahalleri_264_v1.1 (phytozome)	Scaffold20010	5473	10393	Araha.20010s0001.v1.1	SQHop_cyclase_N,SQHop_cyclase_C,Prenyltrans,cladeII
18	Arabidopsis halleri	Ahalleri_264_v1.1 (phytozome)	Scaffold20010	16682	18781	Araha.20010s0002.v1.1	p450,CYP708A
19	Arabidopsis halleri	Ahalleri_264_v1.1 (phytozome)	Scaffold24309	2415	7622	Araha.24309s0001.v1.1	Cellulose_synt
19	Arabidopsis halleri	Ahalleri_264_v1.1 (phytozome)	Scaffold24309	10840	17065	Araha.24309s0002.v1.1	SQHop_cyclase_C,SQHop_cyclase_N,Prenyltrans,cladeII
19	Arabidopsis halleri	Ahalleri_264_v1.1 (phytozome)	Scaffold24309	19921	21028	Araha.24309s0003.v1.1	p450,CYP705A
20	Arabidopsis halleri	Ahalleri_264_v1.1 (phytozome)	Scaffold5287	2802	6770	Araha.5287s0001.v1.1	SQHop_cyclase_C,SQHop_cyclase_N,Prenyltrans,cladeII
20	Arabidopsis halleri	Ahalleri_264_v1.1 (phytozome)	Scaffold5287	9008	11104	Araha.5287s0002.v1.1	p450,CYP708A
21	Arabidopsis halleri	Ahalleri_264_v1.1 (phytozome)	Scaffold8081	3	4398	Araha.8081s0001.v1.1	SQHop_cyclase_N,SQHop_cyclase_C,Prenyltrans,cladeII
22	Aethionema arabicum	Aethionema_arabicum_v2.5_32040 (CoGe)	Scaffold_26	2904940	2908833	AA26G00674	Cpn60_TCP1
22	Aethionema arabicum	Aethionema_arabicum_v2.5_32040 (CoGe)	Scaffold_26	2909560	2910938	AA26G00675	UQ_con
22	Aethionema arabicum	Aethionema_arabicum_v2.5_32040 (CoGe)	Scaffold_26	2911939	2914057	AA26G00676
22	Aethionema arabicum	Aethionema_arabicum_v2.5_32040 (CoGe)	Scaffold_26	2916689	2919538	AA26G00677	p450,CYP705A
22	Aethionema arabicum	Aethionema_arabicum_v2.5_32040 (CoGe)	Scaffold_26	2925169	2926147	AA26G00678	p450,CYP705A
22	Aethionema arabicum	Aethionema_arabicum_v2.5_32040 (CoGe)	Scaffold_26	2935277	2952757	AA26G00679	p450,SQHop_cyclase_N,SQHop_cyclase_C,Prenyltrans,CYP705A,cladeII
22	Aethionema arabicum	Aethionema_arabicum_v2.5_32040 (CoGe)	Scaffold_26	2956451	2961372	AA26G00680	p450,CYP705A
22	Aethionema arabicum	Aethionema_arabicum_v2.5_32040 (CoGe)	Scaffold_26	2962608	2966240	AA26G00681	polyprenyl_synt
22	Aethionema arabicum	Aethionema_arabicum_v2.5_32040 (CoGe)	Scaffold_26	2970517	2970995	AA26G00682
22	Aethionema arabicum	Aethionema_arabicum_v2.5_32040 (CoGe)	Scaffold_26	2971565	2976823	AA26G00683	Kinesin,Microtub_bd
22	Aethionema arabicum	Aethionema_arabicum_v2.5_32040 (CoGe)	Scaffold_26	2978442	2986967	AA26G00684	p450,CYP705A
23	Aethionema arabicum	Aethionema_arabicum_v2.5_32040 (CoGe)	Scaffold_31	3549753	3550062	AA31G00717	VQ
23	Aethionema arabicum	Aethionema_arabicum_v2.5_32040 (CoGe)	Scaffold_31	3552095	3553944	AA31G00718
23	Aethionema arabicum	Aethionema_arabicum_v2.5_32040 (CoGe)	Scaffold_31	3555356	3556349	AA31G00719
23	Aethionema arabicum	Aethionema_arabicum_v2.5_32040 (CoGe)	Scaffold_31	3556676	3558705	AA31G00720	2OG-FeII_Oxy,DIOX_N
23	Aethionema arabicum	Aethionema_arabicum_v2.5_32040 (CoGe)	Scaffold_31	3562751	3564202	AA31G00721	SOUL
23	Aethionema arabicum	Aethionema_arabicum_v2.5_32040 (CoGe)	Scaffold_31	3565817	3580360	AA31G00722	p450,SQHop_cyclase_C,SQHop_cyclase_N,Prenyltrans,CYP708A,cladeII
23	Aethionema arabicum	Aethionema_arabicum_v2.5_32040 (CoGe)	Scaffold_31	3581810	3586430	AA31G00723	SQHop_cyclase_C,SQHop_cyclase_N,Prenyltrans,cladeII
23	Aethionema arabicum	Aethionema_arabicum_v2.5_32040 (CoGe)	Scaffold_31	3590152	3592789	AA31G00724	p450,CYP72C
23	Aethionema arabicum	Aethionema_arabicum_v2.5_32040 (CoGe)	Scaffold_31	3594873	3608573	AA31G00725	p450,CYP708A
23	Aethionema arabicum	Aethionema_arabicum_v2.5_32040 (CoGe)	Scaffold_31	3611511	3624455	AA31G00726	SBF,Pkinase,Pkinase_Tyr,SBF_like,2OG-FeII_Oxy,DIOX_N,zf-RVT
23	Aethionema arabicum	Aethionema_arabicum_v2.5_32040 (CoGe)	Scaffold_31	3626538	3628631	AA31G00727	GDP_Man_Dehyd,Epimerase,RmlD_sub_bind,3Beta_HSD,Polysacc_synt_2,NAD_binding_4
23	Aethionema arabicum	Aethionema_arabicum_v2.5_32040 (CoGe)	Scaffold_31	3628915	3634003	AA31G00728	Glyco_transf_20,Trehalose_PPase
24	Aethionema arabicum	Aethionema_arabicum_v2.5_32040 (CoGe)	Scaffold_61	1340967	1341342	AA61G00196	Dimerisation
24	Aethionema arabicum	Aethionema_arabicum_v2.5_32040 (CoGe)	Scaffold_61	1341680	1342956	AA61G00197
24	Aethionema arabicum	Aethionema_arabicum_v2.5_32040 (CoGe)	Scaffold_61	1346460	1347279	AA61G00198
24	Aethionema arabicum	Aethionema_arabicum_v2.5_32040 (CoGe)	Scaffold_61	1355202	1357409	AA61G00199	NIF
24	Aethionema arabicum	Aethionema_arabicum_v2.5_32040 (CoGe)	Scaffold_61	1357775	1358680	AA61G00200	EMG1
24	Aethionema arabicum	Aethionema_arabicum_v2.5_32040 (CoGe)	Scaffold_61	1359461	1390221	AA61G00201	Peptidase_M16_M,Peptidase_M16,Peptidase_M16_C,SQHop_cyclase_C,SQHop_cyclase_N,Prenyltrans,cladeII
24	Aethionema arabicum	Aethionema_arabicum_v2.5_32040 (CoGe)	Scaffold_61	1396997	1398674	AA61G00202	zf-AN1
24	Aethionema arabicum	Aethionema_arabicum_v2.5_32040 (CoGe)	Scaffold_61	1402678	1405713	AA61G00203	Glyco_hydro_28,Pectate_lyase_3
24	Aethionema arabicum	Aethionema_arabicum_v2.5_32040 (CoGe)	Scaffold_61	1416712	1420874	AA61G00204	Raffinose_syn
24	Aethionema arabicum	Aethionema_arabicum_v2.5_32040 (CoGe)	Scaffold_61	1428133	1431109	AA61G00205	Pkinase,Pkinase_Tyr,EF-hand_1,EF-hand_7,EF-hand_6,EF-hand_8,EF-hand_5,SPARC_Ca_bdg
24	Aethionema arabicum	Aethionema_arabicum_v2.5_32040 (CoGe)	Scaffold_61	1435998	1437976	AA61G00206	Remorin_C
25	Camelina sativa	GCF_000633955.1	NC_025688.1	9092817	9093448	CsLOC104783697	Asp_protease_2
25	Camelina sativa	GCF_000633955.1	NC_025688.1	9107848	9108615	CsLOC104780143
25	Camelina sativa	GCF_000633955.1	NC_025688.1	9118368	9121234	CsLOC104780144	p450,CYP708A
25	Camelina sativa	GCF_000633955.1	NC_025688.1	9140269	9142285	CsLOC104780145	Transferase,ACT_IIIa
25	Camelina sativa	GCF_000633955.1	NC_025688.1	9169536	9170521	CsLOC109132465
25	Camelina sativa	GCF_000633955.1	NC_025688.1	9177114	9181094	CsLOC104780146	SQHop_cyclase_C,SQHop_cyclase_N,Prenyltrans,cladeII
25	Camelina sativa	GCF_000633955.1	NC_025688.1	9219143	9221479	CsLOC104780148	p450,CYP708A
25	Camelina sativa	GCF_000633955.1	NC_025688.1	9225811	9229969	CsLOC104783698	RVT_1,zf-RVT
25	Camelina sativa	GCF_000633955.1	NC_025688.1	9232408	9236955	CsLOC104780149	EXS,SPX
25	Camelina sativa	GCF_000633955.1	NC_025688.1	9244260	9250187	CsLOC104780150	EMP24_GP25L
25	Camelina sativa	GCF_000633955.1	NC_025688.1	9251199	9254482	CsLOC104780151
26	Camelina sativa	GCF_000633955.1	NC_025689.1	25005505	25006883	CsLOC104789561	Myb_DNA-binding,Myb_DNA-bind_6
26	Camelina sativa	GCF_000633955.1	NC_025689.1	25094821	25095820	CsLOC109133113	Ycf1
26	Camelina sativa	GCF_000633955.1	NC_025689.1	25203443	25204732	CsLOC104789564	Myb_DNA-binding,Myb_DNA-bind_6
26	Camelina sativa	GCF_000633955.1	NC_025689.1	25211198	25212839	CsLOC104787554	p450,CYP705A
26	Camelina sativa	GCF_000633955.1	NC_025689.1	25265950	25268841	CsLOC104787555	p450,CYP71A
26	Camelina sativa	GCF_000633955.1	NC_025689.1	25275788	25285900	CsLOC104787556	SQHop_cyclase_C,SQHop_cyclase_N,Prenyltrans,cladeII
26	Camelina sativa	GCF_000633955.1	NC_025689.1	25299244	25300501	CsLOC104789566	Myb_DNA-binding,Myb_DNA-bind_6
26	Camelina sativa	GCF_000633955.1	NC_025689.1	25303966	25305908	CsLOC109132910	Retrotran_gag_2,gag_pre-integrs
26	Camelina sativa	GCF_000633955.1	NC_025689.1	25311326	25317108	CsLOC104789567	Myb_DNA-binding,Myb_DNA-bind_6
26	Camelina sativa	GCF_000633955.1	NC_025689.1	25332218	25333208	CsLOC104789568	Myb_DNA-binding,Myb_DNA-bind_6
26	Camelina sativa	GCF_000633955.1	NC_025689.1	25387132	25388468	CsLOC104787560	Myb_DNA-binding,Myb_DNA-bind_6
27	Camelina sativa	GCF_000633955.1	NC_025691.1	15974773	15976974	CsLOC104701244	Formyl_trans_N,Formyl_trans_C
27	Camelina sativa	GCF_000633955.1	NC_025691.1	15978295	15981667	CsLOC104701246	tRNA-synt_1d,DALR_1,Arg_tRNA_synt_N
27	Camelina sativa	GCF_000633955.1	NC_025691.1	15991282	15993093	CsLOC104701247	p450,CYP81
27	Camelina sativa	GCF_000633955.1	NC_025691.1	15994578	15994976	CsLOC109125623
27	Camelina sativa	GCF_000633955.1	NC_025691.1	15998543	16000681	CsLOC104701249	p450,CYP81
27	Camelina sativa	GCF_000633955.1	NC_025691.1	16032513	16038789	CsLOC104701250	SQHop_cyclase_C,SQHop_cyclase_N,Prenyltrans,cladeII
27	Camelina sativa	GCF_000633955.1	NC_025691.1	16049857	16052776	CsLOC104701251	p450,CYP71A
27	Camelina sativa	GCF_000633955.1	NC_025691.1	16065481	16067131	CsLOC104701252	p450,CYP705A
27	Camelina sativa	GCF_000633955.1	NC_025691.1	16082217	16084306	CsLOC104704670	p450,Transposase_24,CYP81
27	Camelina sativa	GCF_000633955.1	NC_025691.1	16090406	16094388	CsLOC104704671	RVT_1,zf-RVT,RVT_3
27	Camelina sativa	GCF_000633955.1	NC_025691.1	16114930	16116099	CsLOC104701255	Sina
28	Camelina sativa	GCF_000633955.1	NC_025693.1	8669714	8673402	CsLOC104710750	p450,CYP708A
28	Camelina sativa	GCF_000633955.1	NC_025693.1	8702026	8703649	CsLOC104710749	p450,CYP705A
28	Camelina sativa	GCF_000633955.1	NC_025693.1	8743686	8745929	CsLOC104710748	p450,CYP708A
28	Camelina sativa	GCF_000633955.1	NC_025693.1	8755322	8756624	CsLOC104710751	Transferase,ACT_IIIa
28	Camelina sativa	GCF_000633955.1	NC_025693.1	8764366	8764909	CsLOC104710754	DUF287
28	Camelina sativa	GCF_000633955.1	NC_025693.1	8787571	8790073	CsLOC109125020	SQHop_cyclase_C,Prenyltrans,cladeII
28	Camelina sativa	GCF_000633955.1	NC_025693.1	8790082	8790597	CsLOC104715121	SQHop_cyclase_C,Prenyltrans,cladeII
28	Camelina sativa	GCF_000633955.1	NC_025693.1	8793270	8794625	CsLOC104715122	SQHop_cyclase_N,cladeII
28	Camelina sativa	GCF_000633955.1	NC_025693.1	8809818	8814460	CsLOC104715123	Dimer_Tnp_hAT,DUF4413
28	Camelina sativa	GCF_000633955.1	NC_025693.1	8845326	8847611	CsLOC104710755	p450,CYP708A
28	Camelina sativa	GCF_000633955.1	NC_025693.1	8854830	8859234	CsLOC104710756	EXS,SPX
28	Camelina sativa	GCF_000633955.1	NC_025693.1	8862026	8863110	CsLOC104710758	EMP24_GP25L
28	Camelina sativa	GCF_000633955.1	NC_025693.1	8866242	8867287	CsLOC104710759
29	Camelina sativa	GCF_000633955.1	NC_025693.1	31900801	31902935	CsLOC104713524
29	Camelina sativa	GCF_000633955.1	NC_025693.1	31905123	31906228	CsLOC104713525
29	Camelina sativa	GCF_000633955.1	NC_025693.1	31908344	31909651	CsLOC104713527	2OG-FeII_Oxy,DIOX_N
29	Camelina sativa	GCF_000633955.1	NC_025693.1	31915822	31917647	CsLOC104715881	F-box,zf-CCHC
29	Camelina sativa	GCF_000633955.1	NC_025693.1	31921544	31923549	CsLOC104713530	p450,CYP708A
29	Camelina sativa	GCF_000633955.1	NC_025693.1	31927203	31932582	CsLOC104713532	SQHop_cyclase_C,SQHop_cyclase_N,Prenyltrans,cladeII
29	Camelina sativa	GCF_000633955.1	NC_025693.1	31932801	31935299	CsLOC104713531	polyprenyl_synt
29	Camelina sativa	GCF_000633955.1	NC_025693.1	31936077	31936788	CsLOC104713534	X8
29	Camelina sativa	GCF_000633955.1	NC_025693.1	31937665	31938376	CsLOC104713533	X8
29	Camelina sativa	GCF_000633955.1	NC_025693.1	31939343	31940795	CsLOC104713536	Pkinase,Pkinase_Tyr
29	Camelina sativa	GCF_000633955.1	NC_025693.1	31941972	31946572	CsLOC104713537
30	Camelina sativa	GCF_000633955.1	NC_025694.1	13907160	13908485	CsLOC104720356	Ribonuclease_3,Ribonucleas_3_3
30	Camelina sativa	GCF_000633955.1	NC_025694.1	13909989	13910545	CsLOC104718868
30	Camelina sativa	GCF_000633955.1	NC_025694.1	13911370	13912407	CsLOC104718869
30	Camelina sativa	GCF_000633955.1	NC_025694.1	13913509	13915129	CsLOC104718870	B56
30	Camelina sativa	GCF_000633955.1	NC_025694.1	13924030	13927226	CsLOC104720357	U6-snRNA_bdg,RRM_4,U5_2-snRNA_bdg,PROCN
30	Camelina sativa	GCF_000633955.1	NC_025694.1	13934484	13938809	CsLOC104718873	SQHop_cyclase_C,SQHop_cyclase_N,Prenyltrans,cladeII
30	Camelina sativa	GCF_000633955.1	NC_025694.1	13940911	13942549	CsLOC104718874	p450,CYP705A
30	Camelina sativa	GCF_000633955.1	NC_025694.1	13948133	13949776	CsLOC104718875	p450,CYP705A
30	Camelina sativa	GCF_000633955.1	NC_025694.1	13956584	13959139	CsLOC109126851
30	Camelina sativa	GCF_000633955.1	NC_025694.1	13967125	13968208	CsLOC104720359	Transferase,ACT_IIIa
30	Camelina sativa	GCF_000633955.1	NC_025694.1	14039654	14041109	CsLOC104718915	UDPGT
31	Camelina sativa	GCF_000633955.1	NC_025694.1	19758583	19759943	CsLOC104719380	Stress-antifung
31	Camelina sativa	GCF_000633955.1	NC_025694.1	19777577	19781770	CsLOC104720528	HSP20
31	Camelina sativa	GCF_000633955.1	NC_025694.1	19785428	19786142	CsLOC104719381	zf-RING_2,zf-rbx1,zf-C3HC4_2,zf-RING_UBOX,zf-C3HC4,zf-ANAPC11
31	Camelina sativa	GCF_000633955.1	NC_025694.1	19787055	19787478	CsLOC104719382	HSP20
31	Camelina sativa	GCF_000633955.1	NC_025694.1	19788977	19790229	CsLOC104719385	Arf,Ras,Roc,Gtr1_RagA,SRPRB,MMR_HSR1
31	Camelina sativa	GCF_000633955.1	NC_025694.1	19791548	19798110	CsLOC104719383	SQHop_cyclase_C,SQHop_cyclase_N,Prenyltrans,cladeII
31	Camelina sativa	GCF_000633955.1	NC_025694.1	19806278	19808597	CsLOC104720530
31	Camelina sativa	GCF_000633955.1	NC_025694.1	19846048	19846649	CsLOC109126882
31	Camelina sativa	GCF_000633955.1	NC_025694.1	19849388	19851496	CsLOC104719386	Lipase3_N,Lipase_3
31	Camelina sativa	GCF_000633955.1	NC_025694.1	19851841	19854027	CsLOC104719387	RRM_1,FoP_duplication
31	Camelina sativa	GCF_000633955.1	NC_025694.1	19859319	19861305	CsLOC104720531	C1_2
32	Camelina sativa	GCF_000633955.1	NC_025696.1	18276206	18277813	CsLOC109127965	p450,CYP71A
32	Camelina sativa	GCF_000633955.1	NC_025696.1	18279051	18280352	CsLOC104733626	Ribonuclease_3,Ribonucleas_3_3
32	Camelina sativa	GCF_000633955.1	NC_025696.1	18294742	18296071	CsLOC104733627	Ribonuclease_3,Ribonucleas_3_3
32	Camelina sativa	GCF_000633955.1	NC_025696.1	18320897	18322331	CsLOC104733628	Ribonuclease_3,Ribonucleas_3_3
32	Camelina sativa	GCF_000633955.1	NC_025696.1	18332951	18334574	CsLOC104732110	B56
32	Camelina sativa	GCF_000633955.1	NC_025696.1	18374335	18379205	CsLOC104732114	SQHop_cyclase_C,SQHop_cyclase_N,Prenyltrans,cladeII
32	Camelina sativa	GCF_000633955.1	NC_025696.1	18424768	18426405	CsLOC104732116	p450,CYP705A
32	Camelina sativa	GCF_000633955.1	NC_025696.1	18428031	18428823	CsLOC104733630	Ist1
32	Camelina sativa	GCF_000633955.1	NC_025696.1	18437325	18438962	CsLOC104733631	p450,CYP705A
32	Camelina sativa	GCF_000633955.1	NC_025696.1	18447069	18449132	CsLOC104732117	p450,CYP702A
32	Camelina sativa	GCF_000633955.1	NC_025696.1	18494178	18496302	CsLOC104732119	p450,CYP702A
33	Camelina sativa	GCF_000633955.1	NC_025696.1	26191464	26200744	CsLOC104732650	Cnd3
33	Camelina sativa	GCF_000633955.1	NC_025696.1	26201006	26202875	CsLOC104733874	DUF577
33	Camelina sativa	GCF_000633955.1	NC_025696.1	26213177	26215165	CsLOC104732651	Stress-antifung
33	Camelina sativa	GCF_000633955.1	NC_025696.1	26271545	26272166	CsLOC104733877	zf-RING_2,zf-rbx1,zf-C3HC4_2,zf-RING_UBOX,zf-C3HC4
33	Camelina sativa	GCF_000633955.1	NC_025696.1	26280370	26281631	CsLOC104732653	Arf,Ras,Roc,Gtr1_RagA,SRPRB,MMR_HSR1
33	Camelina sativa	GCF_000633955.1	NC_025696.1	26283372	26289767	CsLOC104732654	SQHop_cyclase_C,SQHop_cyclase_N,Prenyltrans,cladeII
33	Camelina sativa	GCF_000633955.1	NC_025696.1	26346276	26348496	CsLOC104732655	Lipase_GDSL
33	Camelina sativa	GCF_000633955.1	NC_025696.1	26350133	26354065	CsLOC104733880	Pro_isomerase
33	Camelina sativa	GCF_000633955.1	NC_025696.1	26366792	26367542	CsLOC109128155	DUF1985
33	Camelina sativa	GCF_000633955.1	NC_025696.1	26368006	26368844	CsLOC109128000
33	Camelina sativa	GCF_000633955.1	NC_025696.1	26368866	26369508	CsLOC104733882	Peptidase_C48
34	Camelina sativa	GCF_000633955.1	NC_025700.1	21881501	21882793	CsLOC104751742	2OG-FeII_Oxy,DIOX_N
34	Camelina sativa	GCF_000633955.1	NC_025700.1	21885070	21886362	CsLOC104751743	2OG-FeII_Oxy,DIOX_N
34	Camelina sativa	GCF_000633955.1	NC_025700.1	21889736	21891028	CsLOC104751744	2OG-FeII_Oxy,DIOX_N
34	Camelina sativa	GCF_000633955.1	NC_025700.1	21902835	21904634	CsLOC104753906	F-box
34	Camelina sativa	GCF_000633955.1	NC_025700.1	21907092	21909138	CsLOC104751746	p450,CYP708A
34	Camelina sativa	GCF_000633955.1	NC_025700.1	21913878	21917709	CsLOC104751748	SQHop_cyclase_C,SQHop_cyclase_N,Prenyltrans,cladeII
34	Camelina sativa	GCF_000633955.1	NC_025700.1	21918023	21920444	CsLOC104751747	polyprenyl_synt
34	Camelina sativa	GCF_000633955.1	NC_025700.1	21921309	21922009	CsLOC104751749	X8
34	Camelina sativa	GCF_000633955.1	NC_025700.1	21923015	21926294	CsLOC104753907	Pkinase,Pkinase_Tyr
34	Camelina sativa	GCF_000633955.1	NC_025700.1	21928574	21941492	CsLOC104753908	FAT,PI3_PI4_kinase,UME
34	Camelina sativa	GCF_000633955.1	NC_025700.1	21941553	21942373	CsLOC104751751	PI3_PI4_kinase,FATC
35	Camelina sativa	GCF_000633955.1	NW_010921698.1	12094	16758	CsLOC104773008	SQHop_cyclase_C,SQHop_cyclase_N,Prenyltrans,cladeII
35	Camelina sativa	GCF_000633955.1	NW_010921698.1	56942	59261	CsLOC104773009	p450,CYP708A
35	Camelina sativa	GCF_000633955.1	NW_010921698.1	68531	72097	CsLOC104773010	EXS,SPX
35	Camelina sativa	GCF_000633955.1	NW_010921698.1	73127	74230	CsLOC104773012	EMP24_GP25L
35	Camelina sativa	GCF_000633955.1	NW_010921698.1	75032	76059	CsLOC104773013
35	Camelina sativa	GCF_000633955.1	NW_010921698.1	83228	84827	CsLOC104773014	Pectinesterase
36	Capsella grandiflora	Cgrandiflora_266_v1.1 (phytozome)	Scaffold17192	8629	12390	Cagra.17192s0001.v1.1	SQHop_cyclase_C,SQHop_cyclase_N,Prenyltrans,cladeII
37	Capsella grandiflora	Cgrandiflora_266_v1.1 (phytozome)	Scaffold959	2383	5207	Cagra.0959s0001.v1.1	Lipase_GDSL
37	Capsella grandiflora	Cgrandiflora_266_v1.1 (phytozome)	Scaffold959	6648	11612	Cagra.0959s0002.v1.1	SQHop_cyclase_C,SQHop_cyclase_N,Prenyltrans,cladeII
37	Capsella grandiflora	Cgrandiflora_266_v1.1 (phytozome)	Scaffold959	15463	16849	Cagra.0959s0003.v1.1	Arf,Ras,Roc,Gtr1_RagA,SRPRB,MMR_HSR1
37	Capsella grandiflora	Cgrandiflora_266_v1.1 (phytozome)	Scaffold959	19682	20312	Cagra.0959s0004.v1.1	zf-RING_2,zf-C3HC4_2,zf-rbx1,Zn_ribbon_17,zf-C3HC4,zf-RING_UBOX
37	Capsella grandiflora	Cgrandiflora_266_v1.1 (phytozome)	Scaffold959	22223	24178	Cagra.0959s0005.v1.1	Stress-antifung
37	Capsella grandiflora	Cgrandiflora_266_v1.1 (phytozome)	Scaffold959	32283	34137	Cagra.0959s0006.v1.1	DUF577
37	Capsella grandiflora	Cgrandiflora_266_v1.1 (phytozome)	Scaffold959	34907	40441	Cagra.0959s0007.v1.1	Cnd3
38	Arabidopsis thaliana	Athaliana_167_TAIR10 (phytozome)	Chr1	29518546	29519296	AT1G78460.TAIR10	SOUL
38	Arabidopsis thaliana	Athaliana_167_TAIR10 (phytozome)	Chr1	29521769	29522996	AT1G78470.TAIR10
38	Arabidopsis thaliana	Athaliana_167_TAIR10 (phytozome)	Chr1	29524049	29526095	AT1G78476.TAIR10
38	Arabidopsis thaliana	Athaliana_167_TAIR10 (phytozome)	Chr1	29525500	29526363	AT1G78480.TAIR10	Prenyltrans
38	Arabidopsis thaliana	Athaliana_167_TAIR10 (phytozome)	Chr1	29528348	29530391	AT1G78490.TAIR10	p450,CYP708A
38	Arabidopsis thaliana	Athaliana_167_TAIR10 (phytozome)	Chr1	29531645	29535177	AT1G78500.TAIR10	SQHop_cyclase_C,SQHop_cyclase_N,Prenyltrans,cladeII
38	Arabidopsis thaliana	Athaliana_167_TAIR10 (phytozome)	Chr1	29535409	29537163	AT1G78510.TAIR10	polyprenyl_synt
38	Arabidopsis thaliana	Athaliana_167_TAIR10 (phytozome)	Chr1	29537975	29538656	AT1G78520.TAIR10	X8
38	Arabidopsis thaliana	Athaliana_167_TAIR10 (phytozome)	Chr1	29539273	29540681	AT1G78530.TAIR10	Pkinase,Pkinase_Tyr
38	Arabidopsis thaliana	Athaliana_167_TAIR10 (phytozome)	Chr1	29541194	29544574	AT1G78540.TAIR10	Laminin_G_3
38	Arabidopsis thaliana	Athaliana_167_TAIR10 (phytozome)	Chr1	29545030	29546360	AT1G78550.TAIR10	DIOX_N,2OG-FeII_Oxy
39	Arabidopsis thaliana	Athaliana_167_TAIR10 (phytozome)	Chr3	11163556	11163724	AT3G29195.TAIR10
39	Arabidopsis thaliana	Athaliana_167_TAIR10 (phytozome)	Chr3	11164581	11166258	AT3G29200.TAIR10
39	Arabidopsis thaliana	Athaliana_167_TAIR10 (phytozome)	Chr3	11188802	11190605	AT3G29230.TAIR10	PPR_2,PPR,PPR_1,PPR_3
39	Arabidopsis thaliana	Athaliana_167_TAIR10 (phytozome)	Chr3	11191779	11192868	AT3G29240.TAIR10	DUF179
39	Arabidopsis thaliana	Athaliana_167_TAIR10 (phytozome)	Chr3	11193766	11194948	AT3G29250.TAIR10	adh_short_C2,adh_short,KR
39	Arabidopsis thaliana	Athaliana_167_TAIR10 (phytozome)	Chr3	11209585	11213909	AT3G29255.TAIR10	SQHop_cyclase_C,SQHop_cyclase_N,Prenyltrans,cladeII
39	Arabidopsis thaliana	Athaliana_167_TAIR10 (phytozome)	Chr3	11215951	11216834	AT3G29260.TAIR10	adh_short_C2,adh_short,KR,Epimerase
39	Arabidopsis thaliana	Athaliana_167_TAIR10 (phytozome)	Chr3	11235325	11236117	AT3G29270.TAIR10	zf-RING_UBOX,zf-RING_2
39	Arabidopsis thaliana	Athaliana_167_TAIR10 (phytozome)	Chr3	11236704	11237947	AT3G29280.TAIR10
39	Arabidopsis thaliana	Athaliana_167_TAIR10 (phytozome)	Chr3	11238420	11240125	AT3G29290.TAIR10	PPR_2,PPR,PPR_3,PPR_long
39	Arabidopsis thaliana	Athaliana_167_TAIR10 (phytozome)	Chr3	11247010	11247652	AT3G29300.TAIR10
40	Arabidopsis thaliana	Athaliana_167_TAIR10 (phytozome)	Chr4	8721692	8726599	AT4G15290.TAIR10	Cellulose_synt
40	Arabidopsis thaliana	Athaliana_167_TAIR10 (phytozome)	Chr4	8730722	8732748	AT4G15300.TAIR10	p450,CYP702A
40	Arabidopsis thaliana	Athaliana_167_TAIR10 (phytozome)	Chr4	8736720	8740047	AT4G15310.TAIR10	p450,CYP702A
40	Arabidopsis thaliana	Athaliana_167_TAIR10 (phytozome)	Chr4	8742638	8747981	AT4G15320.TAIR10	Cellulose_synt
40	Arabidopsis thaliana	Athaliana_167_TAIR10 (phytozome)	Chr4	8751522	8753134	AT4G15330.TAIR10	p450,CYP705A
40	Arabidopsis thaliana	Athaliana_167_TAIR10 (phytozome)	Chr4	8754669	8760589	AT4G15340.TAIR10	SQHop_cyclase_C,SQHop_cyclase_N,Prenyltrans,cladeII
40	Arabidopsis thaliana	Athaliana_167_TAIR10 (phytozome)	Chr4	8762952	8764563	AT4G15350.TAIR10	p450,CYP705A
40	Arabidopsis thaliana	Athaliana_167_TAIR10 (phytozome)	Chr4	8770184	8771852	AT4G15360.TAIR10	p450,CYP705A
40	Arabidopsis thaliana	Athaliana_167_TAIR10 (phytozome)	Chr4	8773785	8779685	AT4G15370.TAIR10	SQHop_cyclase_C,SQHop_cyclase_N,Prenyltrans,cladeII
40	Arabidopsis thaliana	Athaliana_167_TAIR10 (phytozome)	Chr4	8788761	8790391	AT4G15380.TAIR10	p450,CYP705A
40	Arabidopsis thaliana	Athaliana_167_TAIR10 (phytozome)	Chr4	8792940	8794281	AT4G15390.TAIR10	Transferase,ACT_IIIa
40	Arabidopsis thaliana	Athaliana_167_TAIR10 (phytozome)	Chr4	8804157	8807016	AT4G15393.TAIR10	p450,CYP702A
40	Arabidopsis thaliana	Athaliana_167_TAIR10 (phytozome)	Chr4	8807573	8810419	AT4G15396.TAIR10	p450,CYP702A
40	Arabidopsis thaliana	Athaliana_167_TAIR10 (phytozome)	Chr4	8812120	8813428	AT4G15400.TAIR10	Transferase,ACT_IIIa
41	Arabidopsis thaliana	Athaliana_167_TAIR10 (phytozome)	Chr5	14191710	14193654	AT5G36100.TAIR10
41	Arabidopsis thaliana	Athaliana_167_TAIR10 (phytozome)	Chr5	14195376	14197613	AT5G36110.TAIR10	p450,CYP716A
41	Arabidopsis thaliana	Athaliana_167_TAIR10 (phytozome)	Chr5	14198678	14199203	AT5G36120.TAIR10	YGGT
41	Arabidopsis thaliana	Athaliana_167_TAIR10 (phytozome)	Chr5	14209292	14209811	AT5G36130.TAIR10	p450,CYP716A
41	Arabidopsis thaliana	Athaliana_167_TAIR10 (phytozome)	Chr5	14212211	14213259	AT5G36140.TAIR10	p450,CYP716A
41	Arabidopsis thaliana	Athaliana_167_TAIR10 (phytozome)	Chr5	14220736	14225422	AT5G36150.TAIR10	SQHop_cyclase_C,SQHop_cyclase_N,Prenyltrans,cladeII
41	Arabidopsis thaliana	Athaliana_167_TAIR10 (phytozome)	Chr5	14233260	14235129	AT5G36160.TAIR10	Aminotran_1_2
41	Arabidopsis thaliana	Athaliana_167_TAIR10 (phytozome)	Chr5	14236082	14237974	AT5G36170.TAIR10	PCRF,RF-1
41	Arabidopsis thaliana	Athaliana_167_TAIR10 (phytozome)	Chr5	14239197	14241862	AT5G36180.TAIR10	Peptidase_S10
41	Arabidopsis thaliana	Athaliana_167_TAIR10 (phytozome)	Chr5	14243108	14243546	AT5G36190.TAIR10
41	Arabidopsis thaliana	Athaliana_167_TAIR10 (phytozome)	Chr5	14244105	14246296	AT5G36200.TAIR10	FBA_1,F-box,F-box-like
42	Arabidopsis thaliana	Athaliana_167_TAIR10 (phytozome)	Chr5	17018058	17018406	AT5G42567.TAIR10	Prolamin_like
42	Arabidopsis thaliana	Athaliana_167_TAIR10 (phytozome)	Chr5	17021458	17022497	AT5G42570.TAIR10	Bap31
42	Arabidopsis thaliana	Athaliana_167_TAIR10 (phytozome)	Chr5	17023645	17025229	AT5G42580.TAIR10	p450,CYP705A
42	Arabidopsis thaliana	Athaliana_167_TAIR10 (phytozome)	Chr5	17031216	17033640	AT5G42590.TAIR10	p450,CYP71A
42	Arabidopsis thaliana	Athaliana_167_TAIR10 (phytozome)	Chr5	17036672	17036780	AT5G42591.TAIR10
42	Arabidopsis thaliana	Athaliana_167_TAIR10 (phytozome)	Chr5	17053565	17057975	AT5G42600.TAIR10	SQHop_cyclase_C,SQHop_cyclase_N,Prenyltrans,cladeII
42	Arabidopsis thaliana	Athaliana_167_TAIR10 (phytozome)	Chr5	17062506	17063934	AT5G42610.TAIR10	MCU
42	Arabidopsis thaliana	Athaliana_167_TAIR10 (phytozome)	Chr5	17066629	17071766	AT5G42620.TAIR10	Peptidase_M8,EGF_2
42	Arabidopsis thaliana	Athaliana_167_TAIR10 (phytozome)	Chr5	17073996	17075747	AT5G42630.TAIR10	Myb_DNA-binding
42	Arabidopsis thaliana	Athaliana_167_TAIR10 (phytozome)	Chr5	17076226	17076725	AT5G42635.TAIR10
42	Arabidopsis thaliana	Athaliana_167_TAIR10 (phytozome)	Chr5	17088694	17089597	AT5G42640.TAIR10
43	Arabidopsis thaliana	Athaliana_167_TAIR10 (phytozome)	Chr5	19421532	19422473	AT5G47960.TAIR10	Ras,Roc,Arf,MMR_HSR1
43	Arabidopsis thaliana	Athaliana_167_TAIR10 (phytozome)	Chr5	19423419	19425585	AT5G47970.TAIR10	Dus
43	Arabidopsis thaliana	Athaliana_167_TAIR10 (phytozome)	Chr5	19428969	19430301	AT5G47980.TAIR10	Transferase,ACT_IIIa
43	Arabidopsis thaliana	Athaliana_167_TAIR10 (phytozome)	Chr5	19434826	19436444	AT5G47990.TAIR10	p450,CYP705A
43	Arabidopsis thaliana	Athaliana_167_TAIR10 (phytozome)	Chr5	19444312	19447790	AT5G48000.TAIR10	p450,CYP708A
43	Arabidopsis thaliana	Athaliana_167_TAIR10 (phytozome)	Chr5	19457000	19461538	AT5G48010.TAIR10	SQHop_cyclase_C,SQHop_cyclase_N,Prenyltrans,cladeII
43	Arabidopsis thaliana	Athaliana_167_TAIR10 (phytozome)	Chr5	19462887	19464790	AT5G48020.TAIR10
43	Arabidopsis thaliana	Athaliana_167_TAIR10 (phytozome)	Chr5	19466297	19469753	AT5G48030.TAIR10	DnaJ_C,DnaJ,DnaJ_CXXCXGXG
43	Arabidopsis thaliana	Athaliana_167_TAIR10 (phytozome)	Chr5	19470460	19471729	AT5G48040.TAIR10	PORR
43	Arabidopsis thaliana	Athaliana_167_TAIR10 (phytozome)	Chr5	19472660	19473770	AT5G48050.TAIR10	Retrotran_gag_2
43	Arabidopsis thaliana	Athaliana_167_TAIR10 (phytozome)	Chr5	19475295	19478878	AT5G48060.TAIR10	C2,PRT_C
44	Brassica rapa	BrapaFPsc_277_v1.3 (phytozome)	A04	12451926	12455566	Brara.D01372.v1.3	HLH
44	Brassica rapa	BrapaFPsc_277_v1.3 (phytozome)	A04	12486570	12487755	Brara.D01373.v1.3	HLH
44	Brassica rapa	BrapaFPsc_277_v1.3 (phytozome)	A04	12511884	12513776	Brara.D01374.v1.3	NPH3,BTB
44	Brassica rapa	BrapaFPsc_277_v1.3 (phytozome)	A04	12515870	12517594	Brara.D01375.v1.3	Acetyltransf_1,FR47
44	Brassica rapa	BrapaFPsc_277_v1.3 (phytozome)	A04	12530978	12531107	Brara.D01376.v1.3
44	Brassica rapa	BrapaFPsc_277_v1.3 (phytozome)	A04	12545663	12550539	Brara.D01377.v1.3	SQHop_cyclase_C,SQHop_cyclase_N,Prenyltrans,cladeII
44	Brassica rapa	BrapaFPsc_277_v1.3 (phytozome)	A04	12552011	12554351	Brara.D01378.v1.3	p450,CYP708A
44	Brassica rapa	BrapaFPsc_277_v1.3 (phytozome)	A04	12554929	12555445	Brara.D01379.v1.3	Myb_DNA-bind_3
44	Brassica rapa	BrapaFPsc_277_v1.3 (phytozome)	A04	12562994	12565977	Brara.D01380.v1.3	p450,CYP708A
44	Brassica rapa	BrapaFPsc_277_v1.3 (phytozome)	A04	12568386	12571102	Brara.D01381.v1.3	Pkinase,Pkinase_Tyr,APH
44	Brassica rapa	BrapaFPsc_277_v1.3 (phytozome)	A04	12585657	12588256	Brara.D01382.v1.3	Arm,U-box
45	Brassica rapa	BrapaFPsc_277_v1.3 (phytozome)	A05	19966510	19966864	Brara.E02182.v1.3	Auxin_inducible
45	Brassica rapa	BrapaFPsc_277_v1.3 (phytozome)	A05	19967381	19969440	Brara.E02183.v1.3	Peptidase_C13,Peptidase_C14
45	Brassica rapa	BrapaFPsc_277_v1.3 (phytozome)	A05	19970835	19974235	Brara.E02184.v1.3	Pkinase_Tyr,Pkinase,Usp
45	Brassica rapa	BrapaFPsc_277_v1.3 (phytozome)	A05	19975297	19975831	Brara.E02186.v1.3
45	Brassica rapa	BrapaFPsc_277_v1.3 (phytozome)	A05	19976032	19977427	Brara.E02185.v1.3	HEAT
45	Brassica rapa	BrapaFPsc_277_v1.3 (phytozome)	A05	19988711	19996076	Brara.E02187.v1.3	SQHop_cyclase_N,SQHop_cyclase_C,cladeII
45	Brassica rapa	BrapaFPsc_277_v1.3 (phytozome)	A05	20007527	20009151	Brara.E02188.v1.3	p450,CYP705A
45	Brassica rapa	BrapaFPsc_277_v1.3 (phytozome)	A05	20051410	20057630	Brara.E02189.v1.3	polyprenyl_synt
45	Brassica rapa	BrapaFPsc_277_v1.3 (phytozome)	A05	20058486	20066141	Brara.E02190.v1.3	SQHop_cyclase_C,Prenyltrans,cladeII
45	Brassica rapa	BrapaFPsc_277_v1.3 (phytozome)	A05	20081711	20083124	Brara.E02191.v1.3
45	Brassica rapa	BrapaFPsc_277_v1.3 (phytozome)	A05	20117367	20117754	Brara.E02192.v1.3
45	Brassica rapa	BrapaFPsc_277_v1.3 (phytozome)	A05	20121654	20121854	Brara.E02193.v1.3
45	Brassica rapa	BrapaFPsc_277_v1.3 (phytozome)	A05	20123771	20125241	Brara.E02194.v1.3
45	Brassica rapa	BrapaFPsc_277_v1.3 (phytozome)	A05	20125770	20127383	Brara.E02195.v1.3	p450,CYP705A
46	Brassica rapa	BrapaFPsc_277_v1.3 (phytozome)	A09	39366102	39371688	Brara.I04557.v1.3	Peptidase_S10
46	Brassica rapa	BrapaFPsc_277_v1.3 (phytozome)	A09	39375643	39378054	Brara.I04558.v1.3
46	Brassica rapa	BrapaFPsc_277_v1.3 (phytozome)	A09	39386431	39387388	Brara.I04559.v1.3
46	Brassica rapa	BrapaFPsc_277_v1.3 (phytozome)	A09	39388024	39390078	Brara.I04560.v1.3	p450,CYP708A
46	Brassica rapa	BrapaFPsc_277_v1.3 (phytozome)	A09	39404549	39406692	Brara.I04561.v1.3	p450,CYP705A
46	Brassica rapa	BrapaFPsc_277_v1.3 (phytozome)	A09	39418030	39422854	Brara.I04562.v1.3	SQHop_cyclase_C,SQHop_cyclase_N,Prenyltrans,cladeII
46	Brassica rapa	BrapaFPsc_277_v1.3 (phytozome)	A09	39427207	39428515	Brara.I04563.v1.3	Transferase,ACT_IIIa
46	Brassica rapa	BrapaFPsc_277_v1.3 (phytozome)	A09	39433118	39434711	Brara.I04564.v1.3	HLH
46	Brassica rapa	BrapaFPsc_277_v1.3 (phytozome)	A09	39451538	39456252	Brara.I04565.v1.3	E1-E2_ATPase,Cation_ATPase_C,CaATP_NAI,Cation_ATPase,Hydrolase,Cation_ATPase_N
46	Brassica rapa	BrapaFPsc_277_v1.3 (phytozome)	A09	39482603	39483578	Brara.I04566.v1.3	HLH
46	Brassica rapa	BrapaFPsc_277_v1.3 (phytozome)	A09	39487210	39492004	Brara.I04567.v1.3	Castor_Poll_mid
47	Arabidopsis lyrata	Alyrata_384_v2.1 (phytozome)	scaffold_2	18181599	18182717	AL2G38800.v2.1
47	Arabidopsis lyrata	Alyrata_384_v2.1 (phytozome)	scaffold_2	18183579	18184850	AL2G38810.v2.1	2OG-FeII_Oxy,DIOX_N
47	Arabidopsis lyrata	Alyrata_384_v2.1 (phytozome)	scaffold_2	18199938	18200576	AL2G38820.v2.1	zf-MYND
47	Arabidopsis lyrata	Alyrata_384_v2.1 (phytozome)	scaffold_2	18202207	18203058	AL2G38830.v2.1	SOUL
47	Arabidopsis lyrata	Alyrata_384_v2.1 (phytozome)	scaffold_2	18205908	18207111	AL2G38840.v2.1
47	Arabidopsis lyrata	Alyrata_384_v2.1 (phytozome)	scaffold_2	18215008	18221952	AL2G38860.v2.1	SQHop_cyclase_C,SQHop_cyclase_N,Prenyltrans,cladeII
47	Arabidopsis lyrata	Alyrata_384_v2.1 (phytozome)	scaffold_2	18223689	18223950	AL2G38870.v2.1
47	Arabidopsis lyrata	Alyrata_384_v2.1 (phytozome)	scaffold_2	18225774	18232871	AL2G38880.v2.1	SQHop_cyclase_C,SQHop_cyclase_N,p450,Prenyltrans,CYP708A,cladeII
47	Arabidopsis lyrata	Alyrata_384_v2.1 (phytozome)	scaffold_2	18241914	18244072	AL2G38890.v2.1	p450,CYP708A
47	Arabidopsis lyrata	Alyrata_384_v2.1 (phytozome)	scaffold_2	18246044	18249667	AL2G38900.v2.1	SQHop_cyclase_C,SQHop_cyclase_N,Prenyltrans,cladeII
47	Arabidopsis lyrata	Alyrata_384_v2.1 (phytozome)	scaffold_2	18249978	18251688	AL2G38910.v2.1	polyprenyl_synt
47	Arabidopsis lyrata	Alyrata_384_v2.1 (phytozome)	scaffold_2	18252792	18253490	AL2G38920.v2.1	X8
47	Arabidopsis lyrata	Alyrata_384_v2.1 (phytozome)	scaffold_2	18254221	18255636	AL2G38930.v2.1	Pkinase,Pkinase_Tyr
47	Arabidopsis lyrata	Alyrata_384_v2.1 (phytozome)	scaffold_2	18258806	18261547	AL2G38940.v2.1
47	Arabidopsis lyrata	Alyrata_384_v2.1 (phytozome)	scaffold_2	18262610	18263970	AL2G38950.v2.1	2OG-FeII_Oxy,DIOX_N
48	Arabidopsis lyrata	Alyrata_384_v2.1 (phytozome)	scaffold_5	5532495	5533099	AL5G19110.v2.1
48	Arabidopsis lyrata	Alyrata_384_v2.1 (phytozome)	scaffold_5	5537311	5538900	AL5G19120.v2.1
48	Arabidopsis lyrata	Alyrata_384_v2.1 (phytozome)	scaffold_5	5542725	5542974	AL5G19130.v2.1
48	Arabidopsis lyrata	Alyrata_384_v2.1 (phytozome)	scaffold_5	5554718	5556521	AL5G19140.v2.1	PPR_2,PPR,PPR_1,PPR_3
48	Arabidopsis lyrata	Alyrata_384_v2.1 (phytozome)	scaffold_5	5557738	5558828	AL5G19150.v2.1	DUF179
48	Arabidopsis lyrata	Alyrata_384_v2.1 (phytozome)	scaffold_5	5591555	5595109	AL5G19180.v2.1	SQHop_cyclase_C,SQHop_cyclase_N,Prenyltrans,cladeII
48	Arabidopsis lyrata	Alyrata_384_v2.1 (phytozome)	scaffold_5	5613028	5613313	AL5G19210.v2.1
48	Arabidopsis lyrata	Alyrata_384_v2.1 (phytozome)	scaffold_5	5645192	5645900	AL5G19250.v2.1
48	Arabidopsis lyrata	Alyrata_384_v2.1 (phytozome)	scaffold_5	5656327	5657095	AL5G19260.v2.1	zf-RING_UBOX,zf-RING_2,zf-C3HC4
48	Arabidopsis lyrata	Alyrata_384_v2.1 (phytozome)	scaffold_5	5658069	5658834	AL5G19270.v2.1
48	Arabidopsis lyrata	Alyrata_384_v2.1 (phytozome)	scaffold_5	5660363	5661668	AL5G19280.v2.1
49	Arabidopsis lyrata	Alyrata_384_v2.1 (phytozome)	scaffold_7	13034401	13036316	AL7G40210.v2.1	p450,CYP702A
49	Arabidopsis lyrata	Alyrata_384_v2.1 (phytozome)	scaffold_7	13040153	13043444	AL7G40220.v2.1	p450,CYP702A
49	Arabidopsis lyrata	Alyrata_384_v2.1 (phytozome)	scaffold_7	13062536	13063865	AL7G40230.v2.1	Transferase,ACT_IIIa
49	Arabidopsis lyrata	Alyrata_384_v2.1 (phytozome)	scaffold_7	13064188	13064368	AL7G40240.v2.1
49	Arabidopsis lyrata	Alyrata_384_v2.1 (phytozome)	scaffold_7	13068483	13070170	AL7G40250.v2.1	p450,CYP702A
49	Arabidopsis lyrata	Alyrata_384_v2.1 (phytozome)	scaffold_7	13082358	13087614	AL7G40260.v2.1	SQHop_cyclase_C,SQHop_cyclase_N,Prenyltrans,cladeII
49	Arabidopsis lyrata	Alyrata_384_v2.1 (phytozome)	scaffold_7	13092694	13093018	AL7G40270.v2.1
49	Arabidopsis lyrata	Alyrata_384_v2.1 (phytozome)	scaffold_7	13098294	13099655	AL7G40280.v2.1	p450,CYP705A
49	Arabidopsis lyrata	Alyrata_384_v2.1 (phytozome)	scaffold_7	13119313	13120926	AL7G40290.v2.1	p450,CYP705A
49	Arabidopsis lyrata	Alyrata_384_v2.1 (phytozome)	scaffold_7	13148802	13152809	AL7G40300.v2.1	Cellulose_synt
49	Arabidopsis lyrata	Alyrata_384_v2.1 (phytozome)	scaffold_7	13154678	13156079	AL7G40310.v2.1	UDPGT
50	Arabidopsis lyrata	Alyrata_384_v2.1 (phytozome)	scaffold_8	10140740	10141106	AL8G20100.v2.1
50	Arabidopsis lyrata	Alyrata_384_v2.1 (phytozome)	scaffold_8	10206185	10206590	AL8G20120.v2.1
50	Arabidopsis lyrata	Alyrata_384_v2.1 (phytozome)	scaffold_8	10254210	10255422	AL8G20140.v2.1	Transferase,ACT_IIIa
50	Arabidopsis lyrata	Alyrata_384_v2.1 (phytozome)	scaffold_8	10381105	10382724	AL8G20150.v2.1	p450,CYP705A
50	Arabidopsis lyrata	Alyrata_384_v2.1 (phytozome)	scaffold_8	10405618	10409607	AL8G20160.v2.1	p450,CYP708A
50	Arabidopsis lyrata	Alyrata_384_v2.1 (phytozome)	scaffold_8	10455619	10463111	AL8G20190.v2.1	SQHop_cyclase_C,SQHop_cyclase_N,Prenyltrans,cladeII
50	Arabidopsis lyrata	Alyrata_384_v2.1 (phytozome)	scaffold_8	10478473	10482668	AL8G20210.v2.1
50	Arabidopsis lyrata	Alyrata_384_v2.1 (phytozome)	scaffold_8	10493070	10494221	AL8G20230.v2.1
50	Arabidopsis lyrata	Alyrata_384_v2.1 (phytozome)	scaffold_8	10497618	10499877	AL8G20240.v2.1	Dus
50	Arabidopsis lyrata	Alyrata_384_v2.1 (phytozome)	scaffold_8	10540852	10541812	AL8G20250.v2.1	Ras,Roc,Arf,MMR_HSR1
50	Arabidopsis lyrata	Alyrata_384_v2.1 (phytozome)	scaffold_8	10543515	10544174	AL8G20260.v2.1	BTB
