# Supplementary material for: Drivers of metabolic diversification: how dynamic genomic neighbourhoods generate new biosynthetic pathways in the Brassicaceae
Source: New Phytol. 2019 Dec 28;227(4):1109–23. doi: 10.1111/nph.16338 (PMC7383575; doi:10.1111/nph.16338)
Supplement: Supplementary file 4 — Table S7 Fisher's exact test on individual genomes. Table S8 BIG‐SCAPE index values and average amino acid identity of GN pairs. Table S9 The relationship of OSC‐centric GNs and WGD‐derived ACK blocks. [file NPH-227-1109-s004.xlsx]

## Sheet: Sheet1
New Phytologist Supporting Information Article title: Drivers of metabolic diversification: how dynamic genomic neighborhoods generate new biosynthetic pathways in the Brassicaceae
Authors: Zhenhua Liu, Hernando G. Suarez Duran, Yosapol Harnvanichvech, Michael J. Stephenson, M. Eric Schranz, David Nelson, Marnix H. Medema & Anne Osbourn
Article acceptance date: 17 November 2019

## Sheet: Suppl_Table7
Table S7. Fisher’s exact test on individual genomes.
Pfam domains that are significantly associated with OSC clades are listed. Those appear across lineages and early diverging species are highlighted.
Sterol clade	Brassicaceae	Pfam domain	Plant species	p < 0.05	p < 0.05	Pfam annotation	Predicted function
				10 genes	20 genes
	Early diverging	zf-RVT	Aethionema_arabicum		Y	zinc-binding in reverse transcriptase
		FBA_3/FBA_1/F-box	Aethionema_arabicum	Y	Y	F-box associated domain
		RAMP4	Aethionema_arabicum	Y	Y	Ribosome associated membrane protein
	Lineage II	Methyltransf_23/25/11/12/31/MTS	Brassica_napus	Y	Y	Methyltransferase domain
		Methyltransf_23/MTS	Brassica_rapa	Y		Methyltransferase domain
		Methyltransf_25/31	Brassica_oleracea		Y	Methyltransferase domain
		Amino_oxidase	Brassica_napus		Y	Flavin containing amine oxidoreductase
		Amino_oxidase	Brassica_rapa	Y	Y	Flavin containing amine oxidoreductase
		CMAS	Brassica_napus	Y	Y	Mycolic acid cyclopropane synthetase
		CMAS	Brassica_rapa	Y	Y	Mycolic acid cyclopropane synthetase
		CMAS	Brassica_oleracea	Y	Y	Mycolic acid cyclopropane synthetase
		Cyanate_lyase	Brassica_napus	Y	Y	Cyanate lyase C-terminal domain
		Cyanate_lyase	Brassica_oleracea	Y		Cyanate lyase C-terminal domain
		NodS	Brassica_napus	Y	Y	Nodulation protein S (NodS)
		NodS	Brassica_rapa	Y	Y	Nodulation protein S (NodS)
		Uricase	Brassica_napus	Y	Y	Uricase
		Uricase	Brassica_oleracea	Y		Uricase
		MCM/MCM_N/MCM_OB	Brassica_napus	Y	Y	MCM2/3/5 family
		GRP	Brassica_napus		Y	Glycine rich protein family
		Mg_chelatase	Brassica_napus	Y	Y	Magnesium chelatase, subunit ChlI
		TLD	Brassica_napus		Y	TLD enzyme
		Xan_ur_permease	Brassica_napus	Y	Y	Permease family
		Aconitase/Aconitase_C	Brassica_napus		Y	Aconitase
		Ribosomal_L44	Brassica_napus		Y	Ribosomal protein L44
		UQ_con	Eutrema_salsugineum		Y	Ubiquitin-conjugating enzyme
		LRR_2	Arabis_alpina	Y	Y	Leucine Rich Repeat
		FBD	Arabis_alpina	Y		F-box associated domain
		PUF	Eutrema_salsugineum		Y	Pumilio-family RNA binding repeat
		DUF1985	Eutrema_salsugineum	Y	Y	Domain of unknown function (DUF1985)	function unkonwn
	Lineage I	PIGA	Arabidopsis_lyrata	Y	Y	PIGA (GPI anchor biosynthesis)
		PIGA	Arabidopsis_thaliana	Y	Y	PIGA (GPI anchor biosynthesis)
		MFS_1	Arabidopsis_lyrata		Y	Major Facilitator Superfamily
		MFS_1	Capsella_grandiflora	Y	Y	Major Facilitator Superfamily
		DSHCT	Camelina_sativa		Y	DSHCT (NUC185) domain
		DSHCT	Boechera_stricta	Y		DSHCT (NUC185) domain
		Prefoldin_2	Camelina_sativa	Y	Y	Prefoldin subunit
		Prefoldin_2	Boechera_stricta	Y		Prefoldin subunit
		rRNA_proc-arch	Camelina_sativa		Y	rRNA-processing arch domain
		rRNA_proc-arch	Boechera_stricta	Y		rRNA-processing arch domain
		HEM4	Camelina_sativa	Y	Y	Uroporphyrinogen-III synthase HemD
		HEM4	Capsella_rubella	Y	Y	Uroporphyrinogen-III synthase HemD
		DUF295	Arabidopsis_lyrata	Y	Y	Protein of unknown function (DUF295)
		DUF1985	Arabidopsis_thaliana		Y	Domain of unknown function (DUF1985)	function unkonwn
		HEAT	Camelina_sativa	Y	Y	HEAT repeat
		Peptidase_C48	Arabidopsis_thaliana		Y	Ulp1 protease family
		Pkinase/Pkinase_Tyr	Camelina_sativa	Y		Protein kinase domain/tyrosine kinase
		Prp31_C	Arabidopsis_lyrata	Y		Prp31 C terminal domain
		Ribosomal_S9	Boechera_stricta	Y		Ribosomal protein S9/S16
		RVP_2	Camelina_sativa	Y		Retroviral aspartyl protease
		Sugar_tr	Capsella_grandiflora	Y	Y	Sugar (and other) transporter
		Sulfotransfer_1	Arabidopsis_thaliana		Y	Sulfotransferase domain
		TCP	Arabidopsis_lyrata	Y	Y	TCP family transcription factor
		Usp	Camelina_sativa		Y	Universal stress protein family
Clade I	Brassicaceae	Pfam domain	Plant species	p < 0.05	p < 0.05	Pfam annotation	Predicted function
				10 genes	20 genes
	Early diverging	Fer4_9/Fer4_4/Fer4_7	Aethionema_arabicum	Y		4Fe-4S dicluster domain	electron transfer pathways
	Lineage II	Fer4_9/Fer4_4/Fer4_7/Fer4_10/Fer4	Eutrema_salsugineum		Y	4Fe-4S dicluster domain	electron transfer pathways
	Lineage II	Fer4_9/Fer4_4/Fer4_7/Fer4_10/Fer4	Brassica_oleracea	Y	Y	4Fe-4S dicluster domain	electron transfer pathways
	Lineage II	Fer4_9/Fer4_4/Fer4_7/Fer4_10/Fer4	Brassica_rapa	Y	Y	4Fe-4S dicluster domain	electron transfer pathways
	Lineage II	Fer4_9/Fer4_4/Fer4_7/Fer4_10/Fer4	Brassica_napus	Y	Y	4Fe-4S dicluster domain	electron transfer pathways
	Lineage I	Fer4_9/Fer4_4/Fer4_7/Fer4_10/Fer4	Arabidopsis_lyrata		Y	4Fe-4S dicluster domain	electron transfer pathways
	Lineage I	Fer4_9/Fer4_4/Fer4_7/Fer4_10/Fer4	Capsella_grandiflora		Y	4Fe-4S dicluster domain	electron transfer pathways
	Lineage I	Fer4_9/Fer4_4/Fer4_7/Fer4_10/Fer4	Capsella_rubella		Y	4Fe-4S dicluster domain	electron transfer pathways
	Lineage I	Fer4_9/Fer4_4/Fer4_7/Fer4_10/Fer4	Camelina_sativa	Y	Y	4Fe-4S dicluster domain	electron transfer pathways
	Lineage II	ATP-synt_ab_Xtn/ATP-synt_ab_N/ATP-synt_ab	Brassica_oleracea	Y	Y	ATP synthase alpha/beta family, nucleotide-binding domain	electron transfer pathways
	Lineage II	ATP-synt_ab_Xtn/ATP-synt_ab_N/ATP-synt_ab	Brassica_rapa	Y	Y	ATP synthase alpha/beta family, nucleotide-binding domain	electron transfer pathways
	Lineage II	ATP-synt_ab_Xtn/ATP-synt_ab_N/ATP-synt_ab	Brassica_napus	Y	Y	ATP synthase alpha/beta family, nucleotide-binding domain	electron transfer pathways
	Lineage I	ATP-synt_ab_Xtn/ATP-synt_ab_N/ATP-synt_ab	Camelina_sativa		Y	ATP synthase alpha/beta family, nucleotide-binding domain	electron transfer pathways
	Basal	PsbR	Aethionema_arabicum		Y	oxygen-evolving complex of photosystem II	electron transfer pathways
	Lineage II	PsbR	Brassica_oleracea		Y	oxygen-evolving complex of photosystem II	electron transfer pathways
	Lineage II	PsbR	Brassica_rapa		Y	oxygen-evolving complex of photosystem II	electron transfer pathways
	Lineage II	PsbR	Brassica_napus		Y	oxygen-evolving complex of photosystem II	electron transfer pathways
	Lineage I	PsbR	Camelina_sativa		Y	oxygen-evolving complex of photosystem II	electron transfer pathways
	Basal	H_PPase	Aethionema_arabicum	Y		Inorganic diphosphatase	diphosphatase
	Lineage II	H_PPase	Brassica_oleracea		Y	Inorganic diphosphatase	diphosphatase
	Lineage II	H_PPase	Brassica_napus	Y	Y	Inorganic diphosphatase	diphosphatase
	Lineage I	H_PPase	Camelina_sativa	Y	Y	Inorganic diphosphatase	diphosphatase
	Lineage II	zf-TAZ/ZZ	Eutrema_salsugineum		Y	TAZ zinc finger/Zinc finger, ZZ type	transcription factor
	Lineage II	zf-TAZ/ZZ	Brassica_rapa		Y	TAZ zinc finger/Zinc finger, ZZ type	transcription factor
	Lineage II	zf-TAZ/ZZ	Brassica_napus		Y	TAZ zinc finger/Zinc finger, ZZ type	transcription factor
	Lineage I	zf-TAZ/ZZ	Capsella_grandiflora		Y	TAZ zinc finger/Zinc finger, ZZ type	transcription factor
	Lineage I	zf-TAZ/ZZ	Camelina_sativa	Y	Y	TAZ zinc finger/Zinc finger, ZZ type	transcription factor
	Lineage II	EPL1	Eutrema_salsugineum		Y	Enhancer of polycomb-like	chromatin related
	Lineage II	EPL1	Brassica_oleracea	Y	Y	Enhancer of polycomb-like	chromatin related
	Lineage II	EPL1	Brassica_rapa	Y	Y	Enhancer of polycomb-like	chromatin related
	Lineage II	EPL1	Brassica_napus	Y	Y	Enhancer of polycomb-like	chromatin related
	Lineage I	EPL1	Arabidopsis_lyrata		Y	Enhancer of polycomb-like	chromatin related
	Lineage I	EPL1	Capsella_grandiflora		Y	Enhancer of polycomb-like	chromatin related
	Lineage I	EPL1	Capsella_rubella		Y	Enhancer of polycomb-like	chromatin related
	Lineage I	EPL1	Camelina_sativa		Y	Enhancer of polycomb-like	chromatin related
	Early diverging	HAT_KAT11	Aethionema_arabicum	Y		Histone acetylation protein	chromatin related
	Lineage II	HAT_KAT11	Eutrema_salsugineum		Y	Histone acetylation protein	chromatin related
	Lineage II	HAT_KAT11	Brassica_oleracea		Y	Histone acetylation protein	chromatin related
	Lineage II	HAT_KAT11	Brassica_rapa		Y	Histone acetylation protein	chromatin related
	Lineage II	HAT_KAT11	Brassica_napus	Y	Y	Histone acetylation protein	chromatin related
	Lineage I	HAT_KAT11	Capsella_grandiflora		Y	Histone acetylation protein	chromatin related
	Lineage I	HAT_KAT11	Capsella_rubella		Y	Histone acetylation protein	chromatin related
	Lineage I	HAT_KAT11	Camelina_sativa	Y	Y	Histone acetylation protein	chromatin related
	Lineage II	Jiv90	Eutrema_salsugineum		Y	interacting with viral protein	defense related
	Lineage II	Jiv90	Brassica_oleracea		Y	interacting with viral protein	defense related
	Lineage II	Jiv90	Brassica_rapa		Y	interacting with viral protein	defense related
	Lineage II	Jiv90	Brassica_napus		Y	interacting with viral protein	defense related
	Lineage I	Jiv90	Capsella_grandiflora		Y	interacting with viral protein	defense related
	Lineage I	Jiv90	Capsella_rubella		Y	interacting with viral protein	defense related
	Lineage I	Jiv90	Camelina_sativa		Y	interacting with viral protein	defense related
	Lineage I	Jiv90	Arabidopsis_lyrata		Y	interacting with viral protein	defense related
	Lineage II	Reticulon	Brassica_napus	Y	Y	Reticulon	membrane related
	Lineage I	Reticulon	Camelina_sativa		Y	Reticulon	membrane related
	Lineage II	Transferase	Brassica_napus	Y	Y	ACT_IIIb	biosynthesis
	Lineage I	Transferase	Camelina_sativa	Y	Y	ACT_IIIb	biosynthesis
	Lineage II	PseudoU_synth_2	Brassica_napus	Y		RNA pseudouridylate synthase	ribosomal related
	Lineage I	PseudoU_synth_2	Camelina_sativa		Y	RNA pseudouridylate synthase	ribosomal related
	Lineage I	RsgA_GTPase	Arabidopsis_halleri	Y	Y	RsgA GTPase, ribosomal subunit biogenesis	ribosomal related
	Lineage I	RsgA_GTPase	Arabidopsis_lyrata		Y	RsgA GTPase, ribosomal subunit biogenesis	ribosomal related
	Lineage II	B_lectin	Brassica_oleracea		Y	lectin	defense related
	Lineage II	B_lectin	Brassica_napus		Y	lectin	defense related
	Lineage I	GUB_WAK_bind/WAK_assoc	Arabidopsis_halleri	Y	Y	Wall-associated receptor kinase galacturonan-binding/C-terminal	defense related
	Lineage I	GUB_WAK_bind/WAK_assoc	Arabidopsis_lyrata	Y	Y	Wall-associated receptor kinase galacturonan-binding/C-terminal	defense related
	Lineage I	GUB_WAK_bind/WAK_assoc	Arabidopsis_thaliana	Y	Y	Wall-associated receptor kinase galacturonan-binding/C-terminal	defense related
	Lineage I	Pkinase_Tyr/Pkinase	Arabidopsis_halleri	Y		Protein tyrosine kinase	kinase
	Lineage I	Pkinase_Tyr/Pkinase	Arabidopsis_thaliana	Y		Protein kinase domain/tyrosine kinase	kinase
	Lineage I	GDPD	Arabidopsis_halleri	Y	Y	Glycerophosphoryl diester phosphodiesterase family	hydrolases
	Lineage I	GDPD	Arabidopsis_lyrata	Y		Glycerophosphoryl diester phosphodiesterase family	hydrolases
	Lineage I	GDPD	Arabidopsis_thaliana	Y	Y	Glycerophosphoryl diester phosphodiesterase family	hydrolases
	Lineage II	Noc2	Brassica_oleracea	Y	Y	Noc2p family, Nucleolar complex protein 2
	Lineage II	PHD	Brassica_napus		Y	PHD finger, transcriptor
	Lineage I	Rad51	Camelina_sativa		Y	DNA repair and recombination protein
	Lineage I	RecA	Camelina_sativa		Y	essential for the repair and maintenance of DNA
	Lineage II	Methyltransf_32	Brassica_napus		Y	Methyltransferase domain
	Lineage I	Methyltransf_7	Arabidopsis_lyrata		Y	SAM dependent carboxyl methyltransferase
	Lineage II	DnaJ	Brassica_napus		Y	Chaperone
	Lineage I	ATPase	Camelina_sativa		Y	Cyanobacterial clock proteins
	Lineage I	TPR_16	Camelina_sativa	Y	Y	Tetratricopeptide repeat
	Lineage I	mTERF	Camelina_sativa	Y	Y	mTERF
	Lineage II	Thionin	Arabis_alpina	Y	Y	Plant thionin
	Lineage II	GST_N_3/_2/_C/_C_2	Brassica_rapa		Y	Glutathione S-transferase
	Lineage I	Usp	Camelina_sativa	Y	Y	Universal stress protein family
	Lineage II	Snapin_Pallidin	Brassica_napus		Y	mediates synaptic vesicle docking and fusion
Clade II	Brassicaceae	Pfam domain	Plant species	p < 0.05	p < 0.05	Pfam annotation	Predicted function
				10 genes	20 genes
	Early diverging	CYP	Aethionema_arabicum	Y	Y	mainly CYP705A, CYP708A and CYP702A	biosynthesis
	Lineage II	CYP	Eutrema_salsugineum		Y		biosynthesis
	Lineage II	CYP	Brassica_napus	Y	Y		biosynthesis
	Lineage II	CYP	Brassica_rapa	Y	Y		biosynthesis
	Lineage I	CYP	Arabidopsis_thaliana	Y	Y		biosynthesis
	Lineage I	CYP	Arabidopsis_lyrata	Y	Y		biosynthesis
	Lineage I	CYP	Camelina_sativa	Y	Y		biosynthesis
	Lineage I	CYP	Capsella_rubella	Y	Y		biosynthesis
	Lineage I	CYP	Arabidopsis_halleri	Y	Y		biosynthesis
	Lineage II	Transferase	Eutrema_salsugineum	Y	Y	ACT_IIIa	biosynthesis
	Lineage I	Transferase	Capsella_rubella		Y		biosynthesis
	Lineage I	Transferase	Arabidopsis_thaliana	Y	Y		biosynthesis
	Lineage I	Transferase	Arabidopsis_lyrata		Y		biosynthesis
	Early diverging	polyprenyl_synt	Aethionema_arabicum		Y	responsible for synthesis of isoprenoids	membrane related
	Lineage II	polyprenyl_synt	Brassica_napus	Y	Y	responsible for synthesis of isoprenoids	membrane related
	Lineage II	Peptidase_C13/C14	Brassica_oleracea	Y		Caspase like activity, vacuolar processing	membrane related
	Lineage II	Peptidase_C13/C14	Brassica_napus	Y	Y	Caspase like activity, vacuolar processing	membrane related
	Lineage I	zf-B_box	Arabidopsis_lyrata		Y	B-box zinc finger	transcription regulator
	Lineage I	zf-B_box	Arabidopsis_thaliana		Y	B-box zinc finger	transcription regulator
	Lineage II	HLH	Brassica_oleracea	Y	Y	Basic helix-loop-helix	transcription regulator
	Lineage II	HLH	Brassica_rapa	Y	Y	Basic helix-loop-helix	transcription regulator
	Lineage II	SPT2	Brassica_oleracea		Y	SPT2 chromatin protein	chromatin related
	Lineage II	SPT2	Brassica_rapa		Y	SPT2 chromatin protein	chromatin related
	Lineage II	APH	Brassica_napus	Y	Y	Phosphotransferase enzyme family, kinase related	kinase
	Lineage II	APH	Brassica_rapa		Y	Phosphotransferase enzyme family, kinase related	kinase
	Lineage II	NPC1_N	Eutrema_salsugineum	Y		mediates transport of cholesterol
	Lineage II	Sterol-sensing	Eutrema_salsugineum	Y		Sterol-sensing domain of SREBP cleavage-activation
	Lineage II	Patched	Eutrema_salsugineum	Y		similar to sterol sensing
	Lineage II	ABC2_membrane/ABC_tran/PDR_assoc	Eutrema_salsugineum	Y	Y	ABC transporter
	Lineage II	Peptidase_S10	Brassica_napus		Y	Serine carboxypeptidase
	Lineage II	HEAT	Brassica_napus	Y		involved in intracellular transport
	Lineage II	Castor_Poll_mid	Brassica_oleracea	Y		Castor and Pollux, part of voltage-gated ion channel
	Lineage I	EMP24_GP25L	Camelina_sativa	Y	Y	associated with membrane domian
	Lineage I	RSN1_TM	Camelina_sativa		Y	Late exocytosis, associated with Golgi transport
	Lineage II	SRF-TF	Arabis_alpina	Y		SRF-type transcription factor
	Lineage II	PUF	Brassica_napus		Y	Pumilio-family RNA binding repeat
	Lineage II	BAH	Brassica_napus		Y	BAH domain, gene silencing
	Lineage II	Surp	Brassica_napus	Y	Y	RNA binding
	Lineage II	DNA_methylase/DNMT1-RFD	Brassica_napus		Y	DNA methyltransferase
	Lineage II	Ribosomal_L18p	Brassica_napus		Y	ribosomal protein
	Lineage I	Myb_DNA-bind_6	Camelina_sativa	Y		Myb-like DNA-binding domain
	Lineage I	Ribonucleas_3	Camelina_sativa	Y	Y	Ribonuclease III domain
	Lineage I	Zn_ribbon_17	Capsella_grandiflora	Y	Y	Zinc-ribbon, C4HC2 type
	Lineage I	Cnd3	Capsella_grandiflora	Y	Y	Nuclear condensing complex subunits
	Lineage II	CKS	Eutrema_salsugineum	Y	Y	Cyclin-dependent kinase regulatory subunit
	Lineage II	LOB	Arabis_alpina	Y		Lateral organ boundaries (LOB) domain
	Lineage II	NPH3	Brassica_napus	Y		May be involved in phototropic responses
	Lineage I	DUF1279	Camelina_sativa		Y	Protein of unknown function
	Lineage I	UFD1	Camelina_sativa		Y	Ubiquitin fusion degradation protein UFD1
	Lineage I	UME	Camelina_sativa		Y	UVSB PI-3 kinase
	Lineage I	SOUL	Arabidopsis_thaliana		Y	SOUL heme-binding protein
	Lineage I	EXS/SPX	Camelina_sativa	Y	Y	phosphate homeostasis
	Lineage I	Laminin_G_3	Arabidopsis_halleri	Y		Concanavalin A-like lectin/glucanases superfamily

## Sheet: Source Data of Suppl_Table7
pfam	target	plant	n_targets	n_clusters	P	this_pfam_clustered	this_pfam_total	all_clustered_pfams	all_total_pfams
2-oxoacid_dh	Terpene_synth_C	Camelina_sativa	58	42	0.0886147	3	25	718	122987
ACOX	Terpene_synth_C	Aethionema_arabicum	23	20	0.0559845	2	4	261	33510
Acyl-CoA_ox_N	Terpene_synth_C	Aethionema_arabicum	23	20	0.00942763	2	2	261	33510
Aldedh	Terpene_synth_C	Camelina_sativa	58	42	0.0495473	4	51	718	122987
Allene_ox_cyc	Terpene_synth_C	Camelina_sativa	58	42	0.000235556	4	14	718	122987
Allene_ox_cyc	Terpene_synth_C	Capsella_rubella	34	22	0.0006856	3	4	378	40119
Allene_ox_cyc	Terpene_synth_C	Brassica_napus	83	69	0.0136701	3	12	716	120820
Allene_ox_cyc	Terpene_synth_C	Capsella_grandiflora	25	20	0.0138893	2	3	227	37291
BTB_2	Terpene_synth_C	Camelina_sativa	58	42	0.0147116	3	14	718	122987
C1_2	Terpene_synth_C	Carica_papaya	24	19	0.0513104	3	27	161	27619
CDC50	Terpene_synth_C	Camelina_sativa	58	42	0.0224369	3	16	718	122987
DAHP_synth_1	Terpene_synth_C	Camelina_sativa	58	42	0.000837031	3	6	718	122987
DREPP	Terpene_synth_C	Camelina_sativa	58	42	2.47e-07	4	4	718	122987
DREPP	Terpene_synth_C	Boechera_stricta	24	21	0.0111345	2	2	299	39198
DREPP	Terpene_synth_C	Brassica_rapa	33	29	0.0870525	2	4	442	58580
DREPP	Terpene_synth_C	Brassica_oleracea	29	24	0.0797044	2	4	344	43674
DREPP	Terpene_synth_C	Capsella_rubella	34	22	0.0184165	2	2	378	40119
DREPP	Terpene_synth_C	Arabidopsis_thaliana	34	24	0.020553	2	2	395	39972
DUF1163	Terpene_synth_C	Capsella_rubella	34	22	0.00170199	3	5	378	40119
DUF1163	Terpene_synth_C	Camelina_sativa	58	42	0.00332745	4	26	718	122987
DUF1163	Terpene_synth_C	Arabidopsis_thaliana	34	24	0.0039532	3	6	395	39972
DUF179	Terpene_synth_C	Arabidopsis_thaliana	34	24	0.0612548	2	3	395	39972
DUF1997	Terpene_synth_C	Brassica_rapa	33	29	0.00108846	3	5	442	58580
DUF1997	Terpene_synth_C	Brassica_napus	83	69	0.0176926	3	13	716	120820
DUF2358	Terpene_synth_C	Camelina_sativa	58	42	0.0521408	3	21	718	122987
DUF5110	Terpene_synth_C	Capsella_rubella	34	22	0.0184165	2	2	378	40119
DUF819	Terpene_synth_C	Camelina_sativa	58	42	0.0034698	3	9	718	122987
DUF819	Terpene_synth_C	Brassica_napus	83	69	0.010298	3	11	716	120820
DUF819	Terpene_synth_C	Aethionema_arabicum	23	20	0.0559845	2	4	261	33510
E3_binding	Terpene_synth_C	Camelina_sativa	58	42	0.0383202	3	19	718	122987
EMP70	Terpene_synth_C	Brassica_napus	83	69	0.0654255	4	49	716	120820
FAD_binding_8	Terpene_synth_C	Arabidopsis_halleri	22	19	0.0777169	2	17	112	36173
Fer4_NifH	Terpene_synth_C	Brassica_napus	83	69	0.0109421	2	2	716	120820
Fer4_NifH	Terpene_synth_C	Camelina_sativa	58	42	0.0433627	2	4	718	122987
Ferric_reduct	Terpene_synth_C	Arabidopsis_halleri	22	19	0.0872549	2	18	112	36173
FMN_dh	Terpene_synth_C	Brassica_napus	83	69	3.98e-06	7	47	716	120820
FMN_dh	Terpene_synth_C	Camelina_sativa	58	42	6.9e-05	5	25	718	122987
FMN_dh	Terpene_synth_C	Brassica_rapa	33	29	0.0013973	4	16	442	58580
Gal_mutarotas_2	Terpene_synth_C	Capsella_grandiflora	25	20	0.0459261	2	5	227	37291
Glyco_hydro_31	Terpene_synth_C	Capsella_grandiflora	25	20	0.0459261	2	5	227	37291
Glyco_tran_28_C	Terpene_synth_C	Camelina_sativa	58	42	0.00238708	4	24	718	122987
Glyco_tranf_2_4	Terpene_synth_C	Eutrema_salsugineum	17	13	0.0794575	2	7	208	39283
Glyco_tranf_2_4	Terpene_synth_C	Camelina_sativa	58	42	0.0521408	3	21	718	122987
Glyco_tranf_2_4	Terpene_synth_C	Capsella_grandiflora	25	20	0.0686124	2	6	227	37291
Glyco_transf_92	Terpene_synth_C	Capsella_grandiflora	25	20	0.0956717	2	7	227	37291
HHH_3	Terpene_synth_C	Camelina_sativa	58	42	0.0217658	2	3	718	122987
HlyIII	Terpene_synth_C	Brassica_napus	83	69	0.041329	3	17	716	120820
IMPDH	Terpene_synth_C	Camelina_sativa	58	42	1.15e-05	5	18	718	122987
IMPDH	Terpene_synth_C	Brassica_rapa	33	29	5.64e-05	4	8	442	58580
IMPDH	Terpene_synth_C	Brassica_napus	83	69	0.000162972	5	27	716	120820
IMPDH	Terpene_synth_C	Aethionema_arabicum	23	20	0.0928273	2	5	261	33510
LisH	Terpene_synth_C	Camelina_sativa	58	42	0.0324103	3	18	718	122987
LRR_8	Terpene_synth_C	Camelina_sativa	58	42	0.0348707	15	840	718	122987
MCM	Terpene_synth_C	Camelina_sativa	58	42	0.0783204	3	24	718	122987
MCM_N	Terpene_synth_C	Camelina_sativa	58	42	0.0271264	3	17	718	122987
MCM_OB	Terpene_synth_C	Camelina_sativa	58	42	0.0601117	3	22	718	122987
MlaD	Terpene_synth_C	Tarenaya_hassleriana	31	21	0.018458	2	2	378	42686
NAD_binding_6	Terpene_synth_C	Arabidopsis_halleri	22	19	0.0872549	2	18	112	36173
NAD_binding_6	Terpene_synth_C	Boechera_stricta	24	21	0.0632366	3	18	299	39198
NMO	Terpene_synth_C	Camelina_sativa	58	42	0.0147116	3	14	718	122987
p450	Terpene_synth_C	Aethionema_arabicum	23	20	7.85e-05	10	158	261	33510
p450	Terpene_synth_C	Arabidopsis_thaliana	34	24	0.00172222	12	249	395	39972
p450	Terpene_synth_C	Camelina_sativa	58	42	0.0034335	15	682	718	122987
p450	Terpene_synth_C	Capsella_rubella	34	22	0.00383102	11	238	378	40119
p450	Terpene_synth_C	Brassica_napus	83	69	0.00505642	16	756	716	120820
p450	Terpene_synth_C	Brassica_rapa	33	29	0.0821373	10	343	442	58580
PAH	Terpene_synth_C	Camelina_sativa	58	42	0.0458724	4	50	718	122987
PAP2_C	Terpene_synth_C	Aethionema_arabicum	23	20	0.0928273	2	5	261	33510
Peptidase_M17	Terpene_synth_C	Camelina_sativa	58	42	0.071991	2	5	718	122987
polyprenyl_synt	Terpene_synth_C	Camelina_sativa	58	42	4.45e-06	7	51	718	122987
polyprenyl_synt	Terpene_synth_C	Arabidopsis_thaliana	34	24	0.000108795	5	17	395	39972
Proteasome_A_N	Terpene_synth_C	Carica_papaya	24	19	0.06957	2	7	161	27619
Prp18	Terpene_synth_C	Carica_papaya	24	19	0.00337711	2	2	161	27619
PS_Dcarbxylase	Terpene_synth_C	Camelina_sativa	58	42	0.00232331	3	8	718	122987
PsaD	Terpene_synth_C	Camelina_sativa	58	42	7.9e-08	5	8	718	122987
PsaD	Terpene_synth_C	Brassica_napus	83	69	0.0109421	2	2	716	120820
PsbQ	Terpene_synth_C	Arabis_alpina	19	15	0.0861245	2	5	217	28546
Ribosomal_L15e	Terpene_synth_C	Camelina_sativa	58	42	0.00145842	3	7	718	122987
Ribosomal_L15e	Terpene_synth_C	Aethionema_arabicum	23	20	0.0281371	2	3	261	33510
Sina	Terpene_synth_C	Capsella_rubella	34	22	1.09e-08	9	37	378	40119
Sina	Terpene_synth_C	Capsella_grandiflora	25	20	0.00226722	4	26	227	37291
SSF	Terpene_synth_C	Brassica_napus	83	69	0.0651363	2	4	716	120820
TAFII28	Terpene_synth_C	Camelina_sativa	58	42	0.0217658	2	3	718	122987
Ureide_permease	Terpene_synth_C	Arabis_alpina	19	15	0.00874343	2	2	217	28546
2-oxoacid_dh	Terpene_synth	Camelina_sativa	54	41	0.09403	3	25	717	122987
ABC_tran	Terpene_synth	Carica_papaya	18	14	0.0916492	4	99	127	27619
ABC_trans_N	Terpene_synth	Carica_papaya	18	14	0.0591547	2	9	127	27619
ABC2_membrane	Terpene_synth	Carica_papaya	18	14	0.0446449	3	35	127	27619
ACOX	Terpene_synth	Aethionema_arabicum	25	20	0.0527628	2	4	255	33510
Acyl-CoA_ox_N	Terpene_synth	Aethionema_arabicum	25	20	0.00888298	2	2	255	33510
Allene_ox_cyc	Terpene_synth	Camelina_sativa	54	41	0.000249584	4	14	717	122987
Allene_ox_cyc	Terpene_synth	Capsella_rubella	34	22	0.0006856	3	4	378	40119
Allene_ox_cyc	Terpene_synth	Brassica_napus	70	61	0.00975371	3	12	658	120820
Allene_ox_cyc	Terpene_synth	Capsella_grandiflora	23	18	0.0112259	2	3	210	37291
BTB_2	Terpene_synth	Camelina_sativa	54	41	0.0156096	3	14	717	122987
C1_2	Terpene_synth	Carica_papaya	18	14	0.0204948	3	27	127	27619
CDC50	Terpene_synth	Camelina_sativa	54	41	0.0238067	3	16	717	122987
DAHP_synth_1	Terpene_synth	Camelina_sativa	54	41	0.00088808	3	6	717	122987
DREPP	Terpene_synth	Camelina_sativa	54	41	2.61e-07	4	4	717	122987
DREPP	Terpene_synth	Brassica_rapa	35	30	0.0931366	2	4	452	58580
DREPP	Terpene_synth	Boechera_stricta	22	18	0.00762615	2	2	260	39198
DREPP	Terpene_synth	Arabidopsis_thaliana	33	23	0.0182986	2	2	380	39972
DREPP	Terpene_synth	Capsella_rubella	34	22	0.0184165	2	2	378	40119
DUF1163	Terpene_synth	Capsella_rubella	34	22	0.00170199	3	5	378	40119
DUF1163	Terpene_synth	Arabidopsis_thaliana	33	23	0.00338813	3	6	380	39972
DUF179	Terpene_synth	Arabidopsis_thaliana	33	23	0.0545497	2	3	380	39972
DUF1997	Terpene_synth	Brassica_rapa	35	30	0.00119096	3	5	452	58580
DUF1997	Terpene_synth	Brassica_napus	70	61	0.0126284	3	13	658	120820
DUF5110	Terpene_synth	Capsella_rubella	34	22	0.0184165	2	2	378	40119
DUF819	Terpene_synth	Camelina_sativa	54	41	0.00368148	3	9	717	122987
DUF819	Terpene_synth	Aethionema_arabicum	25	20	0.0527628	2	4	255	33510
DUF819	Terpene_synth	Brassica_napus	70	61	0.00734509	3	11	658	120820
E3_binding	Terpene_synth	Camelina_sativa	54	41	0.0406605	3	19	717	122987
FAD_binding_8	Terpene_synth	Arabidopsis_halleri	21	17	0.0572883	2	17	102	36173
Fer4_NifH	Terpene_synth	Brassica_napus	70	61	0.00847	2	2	658	120820
Fer4_NifH	Terpene_synth	Camelina_sativa	54	41	0.0460714	2	4	717	122987
Ferric_reduct	Terpene_synth	Arabidopsis_halleri	21	17	0.0643309	2	18	102	36173
FMN_dh	Terpene_synth	Brassica_napus	70	61	2.05e-06	7	47	658	120820
FMN_dh	Terpene_synth	Camelina_sativa	54	41	7.3e-05	5	25	717	122987
FMN_dh	Terpene_synth	Brassica_rapa	35	30	0.00156154	4	16	452	58580
Gal_mutarotas_2	Terpene_synth	Capsella_grandiflora	23	18	0.0371419	2	5	210	37291
Glyco_hydro_31	Terpene_synth	Capsella_grandiflora	23	18	0.0371419	2	5	210	37291
Glyco_tran_28_C	Terpene_synth	Camelina_sativa	54	41	0.00252941	4	24	717	122987
Glyco_tranf_2_4	Terpene_synth	Eutrema_salsugineum	16	13	0.0764496	2	7	204	39283
Glyco_tranf_2_4	Terpene_synth	Camelina_sativa	54	41	0.0553259	3	21	717	122987
Glyco_tranf_2_4	Terpene_synth	Capsella_grandiflora	23	18	0.055506	2	6	210	37291
Glyco_transf_92	Terpene_synth	Capsella_grandiflora	23	18	0.0774199	2	7	210	37291
HHH_3	Terpene_synth	Camelina_sativa	54	41	0.0231253	2	3	717	122987
HlyIII	Terpene_synth	Brassica_napus	70	61	0.0295417	3	17	658	120820
IMPDH	Terpene_synth	Camelina_sativa	54	41	1.22e-05	5	18	717	122987
IMPDH	Terpene_synth	Brassica_rapa	35	30	6.31e-05	4	8	452	58580
IMPDH	Terpene_synth	Brassica_napus	70	61	9.87e-05	5	27	658	120820
IMPDH	Terpene_synth	Aethionema_arabicum	25	20	0.087496	2	5	255	33510
LisH	Terpene_synth	Camelina_sativa	54	41	0.0343895	3	18	717	122987
MCM	Terpene_synth	Camelina_sativa	54	41	0.0831061	3	24	717	122987
MCM_N	Terpene_synth	Camelina_sativa	54	41	0.0287828	3	17	717	122987
MCM_OB	Terpene_synth	Camelina_sativa	54	41	0.0637841	3	22	717	122987
MlaD	Terpene_synth	Tarenaya_hassleriana	28	20	0.0201497	2	2	390	42686
NAD_binding_6	Terpene_synth	Arabidopsis_halleri	21	17	0.0643309	2	18	102	36173
NMO	Terpene_synth	Camelina_sativa	54	41	0.0156096	3	14	717	122987
p450	Terpene_synth	Aethionema_arabicum	25	20	6.27e-05	10	158	255	33510
p450	Terpene_synth	Arabidopsis_thaliana	33	23	0.00112249	12	249	380	39972
p450	Terpene_synth	Brassica_napus	70	61	0.00164625	16	756	658	120820
p450	Terpene_synth	Camelina_sativa	54	41	0.00359979	15	682	717	122987
p450	Terpene_synth	Capsella_rubella	34	22	0.00383102	11	238	378	40119
p450	Terpene_synth	Arabidopsis_lyrata	23	16	0.00697046	8	243	227	42871
PAP2_C	Terpene_synth	Aethionema_arabicum	25	20	0.087496	2	5	255	33510
PDR_assoc	Terpene_synth	Carica_papaya	18	14	0.0591547	2	9	127	27619
Peptidase_M17	Terpene_synth	Camelina_sativa	54	41	0.0764883	2	5	717	122987
polyprenyl_synt	Terpene_synth	Camelina_sativa	54	41	1.49e-07	8	51	717	122987
polyprenyl_synt	Terpene_synth	Arabidopsis_thaliana	33	23	8.65e-05	5	17	380	39972
Prp18	Terpene_synth	Carica_papaya	18	14	0.00167828	2	2	127	27619
PS_Dcarbxylase	Terpene_synth	Camelina_sativa	54	41	0.00246504	3	8	717	122987
PsaD	Terpene_synth	Camelina_sativa	54	41	8.36e-08	5	8	717	122987
PsaD	Terpene_synth	Brassica_napus	70	61	0.00847	2	2	658	120820
PsbQ	Terpene_synth	Arabis_alpina	16	13	0.0658138	2	5	199	28546
Ribosomal_L15e	Terpene_synth	Camelina_sativa	54	41	0.00154738	3	7	717	122987
Ribosomal_L15e	Terpene_synth	Aethionema_arabicum	25	20	0.0265148	2	3	255	33510
Sina	Terpene_synth	Capsella_rubella	34	22	1.09e-08	9	37	378	40119
Sina	Terpene_synth	Capsella_grandiflora	23	18	0.00157758	4	26	210	37291
SSF	Terpene_synth	Brassica_napus	70	61	0.0504528	2	4	658	120820
TAFII28	Terpene_synth	Camelina_sativa	54	41	0.0231253	2	3	717	122987
Ureide_permease	Terpene_synth	Arabis_alpina	16	13	0.00667301	2	2	199	28546
Amino_oxidase	sterol	Brassica_rapa	2	2	0.000527477	3	38	67	58580
CMAS	sterol	Brassica_napus	5	4	4.5e-06	4	46	108	120820
CMAS	sterol	Brassica_rapa	2	2	8.43e-05	3	21	67	58580
CMAS	sterol	Brassica_oleracea	2	2	0.00710473	2	21	45	43674
Cyanate_lyase	sterol	Brassica_napus	5	4	3.72e-05	2	2	108	120820
Cyanate_lyase	sterol	Brassica_rapa	2	2	0.0514681	1	1	67	58580
Cyanate_lyase	sterol	Brassica_oleracea	2	2	0.0340019	1	1	45	43674
DBD_Tnp_Mut	sterol	Capsella_rubella	1	1	0.0911091	1	24	17	40119
DSHCT	sterol	Boechera_stricta	1	1	0.0391512	1	4	24	39198
DUF1985	sterol	Eutrema_salsugineum	3	3	0.0095629	4	178	65	39283
DUF2921	sterol	Arabidopsis_lyrata	2	2	0.0615112	1	4	33	42871
DUF295	sterol	Arabidopsis_lyrata	2	2	0.000842832	3	87	33	42871
EXS	sterol	Brassica_napus	5	4	0.0636642	2	60	108	120820
FBA_3	sterol	Aethionema_arabicum	3	2	0.0432628	2	86	31	33510
FBD	sterol	Arabis_alpina	3	3	0.0064441	3	54	57	28546
HEAT	sterol	Camelina_sativa	3	3	0.000258497	3	78	64	122987
HEM4	sterol	Camelina_sativa	3	3	6.92e-05	2	5	64	122987
HEM4	sterol	Capsella_rubella	1	1	0.00762579	1	2	17	40119
Lipoxygenase	sterol	Arabidopsis_lyrata	2	2	0.0921979	1	6	33	42871
LRR_2	sterol	Arabis_alpina	3	3	0.00190286	3	36	57	28546
MCM	sterol	Brassica_napus	5	4	0.0138523	2	28	108	120820
MCM_N	sterol	Brassica_napus	5	4	0.00501604	2	17	108	120820
MCM_OB	sterol	Brassica_napus	5	4	0.00849502	2	22	108	120820
Methyltransf_11	sterol	Brassica_napus	5	4	0.00718283	4	295	108	120820
Methyltransf_12	sterol	Brassica_napus	5	4	0.000117173	4	103	108	120820
Methyltransf_12	sterol	Brassica_rapa	2	2	0.0685612	2	50	67	58580
Methyltransf_23	sterol	Brassica_napus	5	4	6.83e-05	4	90	108	120820
Methyltransf_23	sterol	Brassica_rapa	2	2	0.0484739	2	42	67	58580
Methyltransf_25	sterol	Brassica_napus	5	4	0.00131322	4	190	108	120820
Methyltransf_25	sterol	Brassica_oleracea	2	2	0.0930113	2	76	45	43674
Methyltransf_31	sterol	Brassica_napus	5	4	0.00048011	4	147	108	120820
Methyltransf_31	sterol	Brassica_oleracea	2	2	0.0622813	2	62	45	43674
MFS_1	sterol	Capsella_grandiflora	1	1	0.0379917	1	119	6	37291
Mg_chelatase	sterol	Brassica_napus	5	4	0.0170107	2	31	108	120820
MTS	sterol	Brassica_napus	5	4	2.21e-05	4	68	108	120820
MTS	sterol	Brassica_rapa	2	2	0.0215023	2	28	67	58580
NodS	sterol	Brassica_napus	5	4	5.12e-08	4	16	108	120820
NodS	sterol	Brassica_rapa	2	2	0.00121326	2	7	67	58580
PIGA	sterol	Arabidopsis_lyrata	2	2	0.015395	1	1	33	42871
PIGA	sterol	Arabidopsis_thaliana	2	2	0.0253678	1	1	39	39972
Pkinase	sterol	Capsella_rubella	1	1	0.0879943	3	1072	17	40119
Pkinase	sterol	Camelina_sativa	3	3	0.027649	7	3064	64	122987
Pkinase_Tyr	sterol	Capsella_rubella	1	1	0.0868814	3	1067	17	40119
Pkinase_Tyr	sterol	Camelina_sativa	3	3	0.027701	7	3065	64	122987
Prefoldin_2	sterol	Camelina_sativa	3	3	0.000724554	2	15	64	122987
Prefoldin_2	sterol	Arabidopsis_lyrata	2	2	0.0921979	1	6	33	42871
Prefoldin_2	sterol	Boechera_stricta	1	1	0.0489246	1	5	24	39198
Prp31_C	sterol	Arabidopsis_lyrata	2	2	0.0307786	1	2	33	42871
RAMP4	sterol	Aethionema_arabicum	3	2	0.0277405	1	2	31	33510
Ribosomal_S8e	sterol	Aethionema_arabicum	3	2	0.0692581	1	5	31	33510
Ribosomal_S9	sterol	Boechera_stricta	1	1	0.0489246	1	5	24	39198
rRNA_proc-arch	sterol	Arabidopsis_thaliana	2	2	0.0760309	1	3	39	39972
rRNA_proc-arch	sterol	Boechera_stricta	1	1	0.029372	1	3	24	39198
RVP_2	sterol	Camelina_sativa	3	3	0.0213351	2	80	64	122987
SPX	sterol	Brassica_napus	5	4	0.0792026	2	67	108	120820
Sugar_tr	sterol	Arabidopsis_halleri	2	2	0.0880192	1	67	12	36173
Sugar_tr	sterol	Capsella_grandiflora	1	1	0.0243337	1	76	6	37291
TCP	sterol	Arabidopsis_lyrata	2	2	0.00340945	2	25	33	42871
tRNA_bind	sterol	Aethionema_arabicum	3	2	0.0692581	1	5	31	33510
UQ_con	sterol	Eutrema_salsugineum	3	3	0.0813671	3	147	65	39283
Uricase	sterol	Brassica_napus	5	4	3.72e-05	2	2	108	120820
Uricase	sterol	Brassica_rapa	2	2	0.0514681	1	1	67	58580
Uricase	sterol	Brassica_oleracea	2	2	0.0340019	1	1	45	43674
Xan_ur_permease	sterol	Brassica_napus	5	4	0.0170107	2	31	108	120820
ACT	Prenyltrans	Camelina_sativa	10	10	0.00481389	3	59	165	122987
ADH_N	Prenyltrans	Theobroma_cacao	13	11	0.0518289	3	38	164	37851
ADH_zinc_N_2	Prenyltrans	Theobroma_cacao	13	11	0.00446634	3	17	164	37851
Aha1_N	Prenyltrans	Arabidopsis_lyrata	3	3	0.0781964	1	2	43	42871
AHSA1	Prenyltrans	Eutrema_salsugineum	4	4	0.0991268	1	1	66	39283
AHSA1	Prenyltrans	Arabidopsis_lyrata	3	3	0.0391174	1	1	43	42871
AHSA1	Prenyltrans	Capsella_grandiflora	4	4	0.0680593	1	1	54	37291
AHSA1	Prenyltrans	Capsella_rubella	4	4	0.087739	1	1	64	40119
Amidohydro_1	Prenyltrans	Camelina_sativa	10	10	0.000104953	3	17	165	122987
Amidohydro_1	Prenyltrans	Brassica_napus	11	11	0.00567569	2	12	140	120820
Amidohydro_1	Prenyltrans	Arabidopsis_halleri	3	3	0.0966129	1	5	28	36173
ATP-synt_ab_Xtn	Prenyltrans	Tarenaya_hassleriana	16	13	0.0187263	2	3	262	42686
Big_2	Prenyltrans	Arabis_alpina	4	3	0.0614797	1	1	45	28546
C1_2	Prenyltrans	Theobroma_cacao	13	11	0.0294019	4	76	164	37851
DUF588	Prenyltrans	Camelina_sativa	10	10	1.07e-06	6	119	165	122987
DUF588	Prenyltrans	Brassica_napus	11	11	0.00113829	4	130	140	120820
DUF588	Prenyltrans	Capsella_rubella	4	4	0.00186781	3	39	64	40119
DUF588	Prenyltrans	Eutrema_salsugineum	4	4	0.00233889	3	39	66	39283
DUF588	Prenyltrans	Arabidopsis_thaliana	5	5	0.00320329	3	39	75	39972
DUF588	Prenyltrans	Boechera_stricta	4	4	0.0237424	2	39	39	39198
DUF588	Prenyltrans	Arabidopsis_lyrata	3	3	0.035297	2	44	43	42871
DUF588	Prenyltrans	Aethionema_arabicum	3	3	0.0436309	2	29	53	33510
DUF588	Prenyltrans	Capsella_grandiflora	4	4	0.0692579	2	39	54	37291
DUF588	Prenyltrans	Arabis_alpina	4	3	0.0514843	2	34	45	28546
EamA	Prenyltrans	Brassica_napus	11	11	1.01e-06	7	239	140	120820
EamA	Prenyltrans	Camelina_sativa	10	10	0.000527805	5	198	165	122987
EamA	Prenyltrans	Brassica_rapa	5	5	0.0012062	4	114	82	58580
EamA	Prenyltrans	Capsella_grandiflora	4	4	0.00435413	3	60	54	37291
EamA	Prenyltrans	Capsella_rubella	4	4	0.00827637	3	64	64	40119
EamA	Prenyltrans	Arabidopsis_thaliana	5	5	0.0134761	3	63	75	39972
EF-hand_1	Prenyltrans	Brassica_napus	11	11	0.0302912	4	305	140	120820
EF-hand_5	Prenyltrans	Brassica_napus	11	11	0.0768256	4	392	140	120820
EF-hand_6	Prenyltrans	Brassica_napus	11	11	0.0244213	4	288	140	120820
EF-hand_7	Prenyltrans	Brassica_napus	11	11	0.0584893	4	364	140	120820
EF-hand_8	Prenyltrans	Brassica_napus	11	11	0.0511283	4	351	140	120820
H_PPase	Prenyltrans	Tarenaya_hassleriana	16	13	0.0924965	2	6	262	42686
HAT_KAT11	Prenyltrans	Tarenaya_hassleriana	16	13	1.15e-06	4	5	262	42686
HD	Prenyltrans	Camelina_sativa	10	10	0.000204466	3	21	165	122987
HD	Prenyltrans	Arabidopsis_thaliana	5	5	0.00719151	2	9	75	39972
HD	Prenyltrans	Brassica_napus	11	11	0.01624	2	20	140	120820
KH_dom-like	Prenyltrans	Arabidopsis_lyrata	3	3	0.0781964	1	2	43	42871
Las1	Prenyltrans	Camelina_sativa	10	10	1.56e-07	3	3	165	122987
Las1	Prenyltrans	Brassica_napus	11	11	8.67e-05	2	2	140	120820
Las1	Prenyltrans	Arabidopsis_halleri	3	3	0.0193514	1	1	28	36173
Las1	Prenyltrans	Eutrema_salsugineum	4	4	0.0991268	1	1	66	39283
Las1	Prenyltrans	Boechera_stricta	4	4	0.0338283	1	1	39	39198
Las1	Prenyltrans	Arabidopsis_lyrata	3	3	0.0391174	1	1	43	42871
Las1	Prenyltrans	Brassica_rapa	5	5	0.0797883	1	1	82	58580
Las1	Prenyltrans	Aethionema_arabicum	3	3	0.0711728	1	1	53	33510
Las1	Prenyltrans	Capsella_grandiflora	4	4	0.0680593	1	1	54	37291
Las1	Prenyltrans	Capsella_rubella	4	4	0.087739	1	1	64	40119
Las1	Prenyltrans	Arabis_alpina	4	3	0.0614797	1	1	45	28546
LRR_3	Prenyltrans	Camelina_sativa	10	10	0.0998041	3	166	165	122987
Lzipper-MIP1	Prenyltrans	Brassica_napus	11	11	0.0943851	2	48	140	120820
Methyltransf_2	Prenyltrans	Carica_papaya	15	12	0.0208784	2	10	88	27619
MS_channel	Prenyltrans	Brassica_napus	11	11	0.0723728	2	42	140	120820
MtN3_slv	Prenyltrans	Camelina_sativa	10	10	0.00390019	3	55	165	122987
MtN3_slv	Prenyltrans	Arabis_alpina	4	3	0.0159308	2	19	45	28546
NB-ARC	Prenyltrans	Camelina_sativa	10	10	0.0127442	5	388	165	122987
Peptidase_M17	Prenyltrans	Brassica_oleracea	3	3	0.0886733	1	3	38	43674
Peptidase_M22	Prenyltrans	Brassica_oleracea	3	3	0.0886733	1	3	38	43674
Pur_DNA_glyco	Prenyltrans	Eutrema_salsugineum	4	4	0.0991268	1	1	66	39283
Pur_DNA_glyco	Prenyltrans	Arabidopsis_lyrata	3	3	0.0391174	1	1	43	42871
Pur_DNA_glyco	Prenyltrans	Capsella_grandiflora	4	4	0.0680593	1	1	54	37291
Pur_DNA_glyco	Prenyltrans	Capsella_rubella	4	4	0.087739	1	1	64	40119
RhoGAP	Prenyltrans	Brassica_napus	11	11	0.0592715	2	38	140	120820
Ribosomal_S8	Prenyltrans	Camelina_sativa	10	10	0.000149263	3	19	165	122987
RNase_T	Prenyltrans	Brassica_napus	11	11	0.0689788	2	41	140	120820
RRM_1	Prenyltrans	Camelina_sativa	10	10	9.64e-05	9	790	165	122987
RRM_5	Prenyltrans	Camelina_sativa	10	10	3.09e-09	7	90	165	122987
RRM_5	Prenyltrans	Brassica_napus	11	11	0.00849677	3	83	140	120820
RRM_5	Prenyltrans	Brassica_rapa	5	5	0.0831329	2	40	82	58580
SOUL	Prenyltrans	Arabidopsis_thaliana	5	5	0.00300743	2	6	75	39972
SQS_PSY	Prenyltrans	Gossypium_raimondii	19	15	0.0794684	2	7	267	53839
TerC	Prenyltrans	Aethionema_arabicum	3	3	0.0711728	1	1	53	33510
TIR	Prenyltrans	Camelina_sativa	10	10	0.0736359	4	333	165	122987
Trypsin	Prenyltrans	Brassica_napus	11	11	0.029842	2	27	140	120820
Trypsin_2	Prenyltrans	Brassica_napus	11	11	0.0446863	2	33	140	120820
Tubulin	Prenyltrans	Camelina_sativa	10	10	0.00613924	3	64	165	122987
Tubulin_C	Prenyltrans	Camelina_sativa	10	10	0.00348946	3	53	165	122987
YTH	Prenyltrans	Carica_papaya	15	12	0.013045	2	8	88	27619
zf-C3H1	Prenyltrans	Camelina_sativa	10	10	1.56e-07	3	3	165	122987
zf-C3H1	Prenyltrans	Arabidopsis_halleri	3	3	0.0193514	1	1	28	36173
zf-C3H1	Prenyltrans	Eutrema_salsugineum	4	4	0.0991268	1	1	66	39283
zf-C3H1	Prenyltrans	Boechera_stricta	4	4	0.0338283	1	1	39	39198
zf-C3H1	Prenyltrans	Aethionema_arabicum	3	3	0.0711728	1	1	53	33510
zf-C3H1	Prenyltrans	Capsella_grandiflora	4	4	0.0680593	1	1	54	37291
zf-C3H1	Prenyltrans	Capsella_rubella	4	4	0.087739	1	1	64	40119
zf-C3H1	Prenyltrans	Arabis_alpina	4	3	0.0614797	1	1	45	28546
zf-C3H1	Prenyltrans	Arabidopsis_lyrata	3	3	0.0781964	1	2	43	42871
zf-TAZ	Prenyltrans	Tarenaya_hassleriana	16	13	4.73e-05	4	10	262	42686
ZZ	Prenyltrans	Tarenaya_hassleriana	16	13	0.000158571	4	13	262	42686
ABC2_membrane	cladeII	Eutrema_salsugineum	2	2	0.0150175	2	39	37	39283
AMPKBI	cladeII	Eutrema_salsugineum	2	2	0.0677535	1	3	37	39283
APH	cladeII	Brassica_napus	7	6	0.00412914	2	32	81	120820
B56	cladeII	Camelina_sativa	13	11	0.0646628	2	28	194	122987
Castor_Poll_mid	cladeII	Brassica_napus	7	6	0.0763013	1	6	81	120820
Castor_Poll_mid	cladeII	Brassica_rapa	4	3	0.0704588	1	3	51	58580
Castor_Poll_mid	cladeII	Brassica_oleracea	2	2	0.00782913	1	2	19	43674
Cellulose_synt	cladeII	Arabidopsis_thaliana	7	6	0.0986595	2	26	102	39972
CKS	cladeII	Eutrema_salsugineum	2	2	0.0451897	1	2	37	39283
Cnd3	cladeII	Capsella_grandiflora	2	2	0.0102974	1	1	24	37291
DIOX_N	cladeII	Camelina_sativa	13	11	0.0854668	4	289	194	122987
DUF577	cladeII	Capsella_grandiflora	2	2	0.0822015	1	8	24	37291
EMP24_GP25L	cladeII	Camelina_sativa	13	11	0.00188524	3	36	194	122987
EXS	cladeII	Camelina_sativa	13	11	0.00222226	3	38	194	122987
HEAT	cladeII	Brassica_napus	7	6	0.0186694	2	68	81	120820
HLH	cladeII	Brassica_rapa	4	3	0.00144479	4	234	51	58580
HLH	cladeII	Brassica_oleracea	2	2	0.0275967	2	190	19	43674
Laminin_G_3	cladeII	Arabidopsis_halleri	5	5	0.0231196	1	3	31	36173
LOB	cladeII	Arabis_alpina	2	2	0.0230442	1	22	10	28546
Myb_DNA-bind_6	cladeII	Camelina_sativa	13	11	0.00938641	6	484	194	122987
NPC1_N	cladeII	Eutrema_salsugineum	2	2	0.0451897	1	2	37	39283
NPH3	cladeII	Brassica_napus	7	6	0.0361664	2	95	81	120820
p450	cladeII	Camelina_sativa	13	11	1.08e-21	23	682	194	122987
p450	cladeII	Arabidopsis_thaliana	7	6	1.82e-16	16	249	102	39972
p450	cladeII	Brassica_napus	7	6	2.95e-15	14	756	81	120820
p450	cladeII	Arabidopsis_lyrata	6	4	1.82e-09	9	243	61	42871
p450	cladeII	Aethionema_arabicum	4	3	4.21e-08	8	158	67	33510
p450	cladeII	Brassica_rapa	4	3	1.5e-05	6	343	51	58580
p450	cladeII	Brassica_oleracea	2	2	0.0562498	2	274	19	43674
p450	cladeII	Capsella_rubella	2	2	0.0030878	4	238	41	40119
p450	cladeII	Arabidopsis_halleri	5	5	0.00525729	3	191	31	36173
Patched	cladeII	Eutrema_salsugineum	2	2	0.0451897	1	2	37	39283
PDR_assoc	cladeII	Eutrema_salsugineum	2	2	0.00160537	2	13	37	39283
Peptidase_C13	cladeII	Brassica_napus	7	6	0.000880609	2	15	81	120820
Peptidase_C13	cladeII	Brassica_oleracea	2	2	0.0273737	1	7	19	43674
Peptidase_C14	cladeII	Brassica_napus	7	6	0.00679971	2	41	81	120820
Peptidase_C14	cladeII	Brassica_oleracea	2	2	0.0429805	1	11	19	43674
polyprenyl_synt	cladeII	Brassica_napus	7	6	4.95e-05	3	39	81	120820
polyprenyl_synt	cladeII	Arabidopsis_halleri	5	5	0.0538564	1	7	31	36173
Ribonucleas_3_3	cladeII	Camelina_sativa	13	11	8.47e-06	4	28	194	122987
Ribonuclease_3	cladeII	Camelina_sativa	13	11	3.02e-05	4	38	194	122987
SPX	cladeII	Camelina_sativa	13	11	0.00606438	3	53	194	122987
SRF-TF	cladeII	Arabis_alpina	2	2	0.0480015	1	46	10	28546
Sterol-sensing	cladeII	Eutrema_salsugineum	2	2	0.0451897	1	2	37	39283
Surp	cladeII	Brassica_napus	7	6	0.00494684	2	35	81	120820
Transferase	cladeII	Arabidopsis_thaliana	7	6	0.0280861	3	63	102	39972
Transferase	cladeII	Eutrema_salsugineum	2	2	0.0494165	2	71	37	39283
Usp	cladeII	Brassica_napus	7	6	0.0794532	2	142	81	120820
Zn_ribbon_17	cladeII	Capsella_grandiflora	2	2	0.0102974	1	1	24	37291
ATP-synt_ab	cladeI	Brassica_napus	13	10	6.21e-06	4	33	155	120820
ATP-synt_ab	cladeI	Brassica_rapa	4	3	0.00260082	2	12	62	58580
ATP-synt_ab	cladeI	Brassica_oleracea	6	5	0.022036	2	15	89	43674
ATP-synt_ab_N	cladeI	Brassica_napus	13	10	7.04e-06	4	34	155	120820
ATP-synt_ab_N	cladeI	Brassica_rapa	4	3	0.00216883	2	11	62	58580
ATP-synt_ab_N	cladeI	Brassica_oleracea	6	5	0.0116041	2	11	89	43674
ATP-synt_ab_Xtn	cladeI	Brassica_napus	13	10	7.81e-10	4	5	155	120820
ATP-synt_ab_Xtn	cladeI	Brassica_oleracea	6	5	0.000213521	2	2	89	43674
ATP-synt_ab_Xtn	cladeI	Brassica_rapa	4	3	0.000237734	2	4	62	58580
EPL1	cladeI	Brassica_napus	13	10	2.71e-05	3	12	155	120820
EPL1	cladeI	Brassica_rapa	4	3	0.000593523	2	6	62	58580
EPL1	cladeI	Brassica_oleracea	6	5	0.00212671	2	5	89	43674
Fer4	cladeI	Aethionema_arabicum	2	1	0.0633231	1	5	25	33510
Fer4	cladeI	Brassica_napus	13	10	0.000139389	3	20	155	120820
Fer4	cladeI	Camelina_sativa	8	3	0.000659479	2	13	85	122987
Fer4	cladeI	Brassica_rapa	4	3	0.0011064	2	8	62	58580
Fer4	cladeI	Brassica_oleracea	6	5	0.00445425	2	7	89	43674
Fer4_10	cladeI	Aethionema_arabicum	2	1	0.0633231	1	5	25	33510
Fer4_10	cladeI	Brassica_napus	13	10	0.000139389	3	20	155	120820
Fer4_10	cladeI	Camelina_sativa	8	3	0.000558272	2	12	85	122987
Fer4_10	cladeI	Brassica_rapa	4	3	0.0011064	2	8	62	58580
Fer4_10	cladeI	Brassica_oleracea	6	5	0.00593111	2	8	89	43674
Fer4_4	cladeI	Boechera_stricta	4	2	0.079848	1	2	54	39198
Fer4_4	cladeI	Brassica_napus	13	10	4.33e-06	3	7	155	120820
Fer4_4	cladeI	Camelina_sativa	8	3	8.49e-05	2	5	85	122987
Fer4_4	cladeI	Brassica_rapa	4	3	0.000118948	2	3	62	58580
Fer4_4	cladeI	Brassica_oleracea	6	5	0.000639711	2	3	89	43674
Fer4_4	cladeI	Aethionema_arabicum	2	1	0.0253565	1	2	25	33510
Fer4_7	cladeI	Boechera_stricta	4	2	0.079848	1	2	54	39198
Fer4_7	cladeI	Brassica_napus	13	10	2.48e-06	3	6	155	120820
Fer4_7	cladeI	Camelina_sativa	8	3	8.49e-05	2	5	85	122987
Fer4_7	cladeI	Capsella_grandiflora	4	2	0.0847357	1	2	51	37291
Fer4_7	cladeI	Capsella_rubella	4	2	0.0787664	1	2	51	40119
Fer4_7	cladeI	Brassica_rapa	4	3	0.000118948	2	3	62	58580
Fer4_7	cladeI	Brassica_oleracea	6	5	0.000639711	2	3	89	43674
Fer4_7	cladeI	Aethionema_arabicum	2	1	0.0253565	1	2	25	33510
Fer4_9	cladeI	Boechera_stricta	4	2	0.079848	1	2	54	39198
Fer4_9	cladeI	Brassica_napus	13	10	1.48e-05	3	10	155	120820
Fer4_9	cladeI	Camelina_sativa	8	3	8.49e-05	2	5	85	122987
Fer4_9	cladeI	Capsella_grandiflora	4	2	0.0847357	1	2	51	37291
Fer4_9	cladeI	Capsella_rubella	4	2	0.0787664	1	2	51	40119
Fer4_9	cladeI	Brassica_rapa	4	3	0.000118948	2	3	62	58580
Fer4_9	cladeI	Brassica_oleracea	6	5	0.00127772	2	4	89	43674
Fer4_9	cladeI	Aethionema_arabicum	2	1	0.0253565	1	2	25	33510
GDPD	cladeI	Arabidopsis_thaliana	5	2	0.00452561	2	13	63	39972
GDPD	cladeI	Arabidopsis_halleri	5	5	0.00484527	2	11	65	36173
GDPD	cladeI	Arabidopsis_lyrata	10	6	0.0435954	2	14	121	42871
GUB_WAK_bind	cladeI	Arabidopsis_thaliana	5	2	0.000669639	3	37	63	39972
GUB_WAK_bind	cladeI	Arabidopsis_halleri	5	5	0.0326503	2	28	65	36173
H_PPase	cladeI	Camelina_sativa	8	3	3.19e-06	3	16	85	122987
H_PPase	cladeI	Brassica_napus	13	10	0.0116353	2	16	155	120820
H_PPase	cladeI	Aethionema_arabicum	2	1	0.0380211	1	3	25	33510
HAT_KAT11	cladeI	Camelina_sativa	8	3	2.59e-06	3	15	85	122987
HAT_KAT11	cladeI	Brassica_napus	13	10	0.01481	2	18	155	120820
HAT_KAT11	cladeI	Aethionema_arabicum	2	1	0.0380211	1	3	25	33510
Methyltransf_32	cladeI	Brassica_rapa	4	3	0.0761638	1	2	62	58580
Methyltransf_32	cladeI	Capsella_grandiflora	4	2	0.0847357	1	2	51	37291
Methyltransf_32	cladeI	Capsella_rubella	4	2	0.0787664	1	2	51	40119
mTERF	cladeI	Camelina_sativa	8	3	0.000964707	3	103	85	122987
Nicastrin	cladeI	Arabis_alpina	5	3	0.065158	1	1	60	28546
Noc2	cladeI	Brassica_oleracea	6	5	0.00212671	2	5	89	43674
OEP	cladeI	Eutrema_salsugineum	4	3	0.0636662	1	1	61	39283
Per1	cladeI	Capsella_grandiflora	4	2	0.0847357	1	2	51	37291
Per1	cladeI	Capsella_rubella	4	2	0.0787664	1	2	51	40119
Pkinase	cladeI	Arabidopsis_lyrata	10	6	0.0705913	10	1098	121	42871
Pkinase	cladeI	Arabidopsis_thaliana	5	2	0.0267487	7	1022	63	39972
Pkinase	cladeI	Arabidopsis_halleri	5	5	0.0445287	7	953	65	36173
Pkinase_Tyr	cladeI	Arabidopsis_lyrata	10	6	0.0701128	10	1097	121	42871
Pkinase_Tyr	cladeI	Arabidopsis_thaliana	5	2	0.0262989	7	1019	63	39972
Pkinase_Tyr	cladeI	Arabidopsis_halleri	5	5	0.0442637	7	952	65	36173
PseudoU_synth_2	cladeI	Brassica_napus	13	10	0.01481	2	18	155	120820
Reticulon	cladeI	Brassica_oleracea	6	5	0.0894955	2	30	89	43674
Reticulon	cladeI	Brassica_napus	13	10	0.00815412	3	76	155	120820
RNA_helicase	cladeI	Capsella_grandiflora	4	2	0.0847357	1	2	51	37291
RNA_pol_Rpb1_R	cladeI	Brassica_napus	13	10	0.076974	1	1	155	120820
RsgA_GTPase	cladeI	Arabidopsis_halleri	5	5	8.9e-05	2	2	65	36173
Thionin	cladeI	Arabis_alpina	5	3	4.46e-05	3	11	60	28546
TPR_16	cladeI	Camelina_sativa	8	3	0.000883381	3	100	85	122987
Transferase	cladeI	Brassica_napus	13	10	0.000641938	5	220	155	120820
Transferase	cladeI	Camelina_sativa	8	3	0.00624607	3	194	85	122987
Usp	cladeI	Camelina_sativa	8	3	0.00188196	3	129	85	122987
WAK_assoc	cladeI	Arabidopsis_thaliana	5	2	1.56e-10	5	12	63	39972
WAK_assoc	cladeI	Arabidopsis_lyrata	10	6	6.15e-08	5	17	121	42871
WAK_assoc	cladeI	Arabidopsis_halleri	5	5	2.53e-05	3	11	65	36173
zf-TAZ	cladeI	Brassica_napus	13	10	0.0669118	2	38	155	120820
zf-TAZ	cladeI	Camelina_sativa	8	3	2.3e-05	3	30	85	122987
ZZ	cladeI	Brassica_napus	13	10	0.0669118	2	38	155	120820
ZZ	cladeI	Camelina_sativa	8	3	1.86e-05	3	28	85	122987
